# Supplementary material for: (Di-2-pyridyl­amine-κ2 N 2,N 2′)diiodidopalladium(II)
Source: Acta Crystallogr Sect E Struct Rep Online. 2012 Aug 4;68(Pt 9):m1144. doi: 10.1107/S1600536812033946 (PMC3435574; doi:10.1107/S1600536812033946)
Supplement: Supplementary file 1 [file e-68-m1144-sup1.cif]

##############################################################################
#                                                                            #
# This CIF contains the data in a paper accepted for publication in          #
# Acta Crystallographica Section E. It conforms to the requirements of       #
# Notes for Authors for Acta Crystallographica Section E, and has been       #
# peer reviewed under the auspices of the IUCr Commission on Journals.       #
#                                                                            #
# Full details of the Crystallographic Information File format               #
# are given in the paper "The Crystallographic Information File (CIF):       #
# a New Standard Archive File for Crystallography" by S. R. Hall, F. H.      #
# Allen and I. D. Brown [Acta Cryst. (1991), A47, 655-685].                  #
#                                                                            #
# The current version of the core CIF dictionary is obtainable from          #
# ftp://ftp.iucr.org/pub/cif_core.dic.                                       #
#                                                                            #
# Software is freely available for graphical display of the structure(s)     #
# in this CIF. For information consult the CIF software page                 #
# http://www.iucr.org/resources/cif/software.                                #
#                                                                            #
# This file may be used for bona fide research purposes within the           #
# scientific community so long as proper attribution is given to the journal # 
# article from which it was obtained.                                        #
#                                                                            #
##############################################################################
data_global
_audit_creation_method     SHELXL-97
_journal_date_recd_electronic     2012-07-28
_journal_date_accepted     2012-07-30
_journal_name_full     'Acta Crystallographica, Section E'
_journal_year     2012
_journal_volume     68
_journal_issue      9
_journal_page_first     m1144
_journal_page_last     m1144
_journal_paper_category     QM
_journal_paper_doi     10.1107/S1600536812033946
_journal_coeditor_code     TK5137
_publ_contact_author_name     'Dr. Kwang Ha'
_publ_contact_author_address
; School of Applied Chemical Engineering,
  The Research Institute of Catalysis,
  Chonnam National University,
  Gwangju 500-757,
  Republic of Korea
;
_publ_contact_author_email     hakwang@chonnam.ac.kr
_publ_contact_author_fax     '82 62 530 1909'
_publ_contact_author_phone     '82 62 530 1901'
_publ_section_title
;
(Di-2-pyridylamine-\k^2^<i>N</i>^2^,<i>N</i>^2'^)diiodidopalladium(II)
;
loop_
    _publ_author_name
    _publ_author_footnote
    _publ_author_address
    'Ha, Kwang' .
; School of Applied Chemical Engineering,
  The Research Institute of Catalysis,
  Chonnam National University,
  Gwangju 500-757,
  Republic of Korea
;
data_I
_chemical_name_systematic
;
(Di-2-pyridylamine-\k^2^<i>N</i>^2^,<i>N</i>^2'^)diiodidopalladium(II)
;
_chemical_name_common     ?
_chemical_formula_moiety     'C10 H9 I2 N3 Pd'
_chemical_formula_sum     'C10 H9 I2 N3 Pd'
_chemical_formula_structural     ?
_chemical_formula_analytical     ?
_chemical_formula_iupac     '[Pd I2 (C10 H9 N3)]'
_chemical_formula_weight     531.40
_chemical_melting_point     ?
_symmetry_cell_setting     monoclinic
_symmetry_space_group_name_H-M     'P 21/n'
_symmetry_space_group_name_Hall     '-P 2yn'
loop_
    _symmetry_equiv_pos_as_xyz
    'x, y, z'
    '-x+1/2, y+1/2, -z+1/2'
    '-x, -y, -z'
    'x-1/2, -y-1/2, z-1/2'
_cell_length_a     8.2846(8)
_cell_length_b     9.7782(9)
_cell_length_c     16.5355(14)
_cell_angle_alpha     90.00
_cell_angle_beta     102.344(2)
_cell_angle_gamma     90.00
_cell_volume     1308.5(2)
_cell_formula_units_Z     4
_cell_measurement_reflns_used     4274
_cell_measurement_theta_min     2.43
_cell_measurement_theta_max     28.28
_cell_measurement_temperature     200(2)
_exptl_crystal_description     'block'
_exptl_crystal_colour     'red'
_exptl_crystal_size_max     0.18
_exptl_crystal_size_mid     0.14
_exptl_crystal_size_min     0.08
_exptl_crystal_density_diffrn     2.697
_exptl_crystal_density_meas     ?
_exptl_crystal_density_method     'not measured'
_exptl_crystal_F_000     968
_exptl_absorpt_coefficient_mu     6.113
_exptl_absorpt_correction_type     multi-scan
_exptl_absorpt_process_details     '(SADABS; Bruker, 2000)'
_exptl_absorpt_correction_T_min     0.796962
_exptl_absorpt_correction_T_max     1.000000
_exptl_special_details
;
;
_diffrn_ambient_temperature     200(2)
_diffrn_radiation_type     MoK\a
_diffrn_radiation_wavelength     0.71073
_diffrn_radiation_source     'fine-focus sealed tube'
_diffrn_radiation_monochromator     graphite
_diffrn_measurement_device_type     'Bruker SMART 1000 CCD'
_diffrn_measurement_method     '\f and \w scans'
_diffrn_detector_area_resol_mean     ?
_diffrn_reflns_number     9135
_diffrn_reflns_av_R_equivalents     0.0315
_diffrn_reflns_av_sigmaI/netI     0.0441
_diffrn_reflns_theta_min     2.43
_diffrn_reflns_theta_max     28.31
_diffrn_reflns_theta_full     28.31
_diffrn_measured_fraction_theta_max     0.972
_diffrn_measured_fraction_theta_full     0.972
_diffrn_reflns_limit_h_min     -10
_diffrn_reflns_limit_h_max     11
_diffrn_reflns_limit_k_min     -13
_diffrn_reflns_limit_k_max     11
_diffrn_reflns_limit_l_min     -22
_diffrn_reflns_limit_l_max     18
_diffrn_standards_number     0
_diffrn_standards_interval_count     0
_diffrn_standards_interval_time     0
_diffrn_standards_decay_%     0
_refine_special_details
;
Refinement of <i>F</i>^2^ against ALL reflections. The weighted <i>R</i>-factor
<i>wR</i> and goodness of fit <i>S</i> are based on <i>F</i>^2^, conventional
<i>R</i>-factors <i>R</i> are based on <i>F</i>, with <i>F</i> set to zero for
negative <i>F</i>^2^. The threshold expression of <i>F</i>^2^ >
\s(<i>F</i>^2^) is used only for calculating <i>R</i>-factors(gt) <i>etc</i>.
and is not relevant to the choice of reflections for refinement.
<i>R</i>-factors based on <i>F</i>^2^ are statistically about twice as large
as those based on <i>F</i>, and <i>R</i>- factors based on ALL data will be
even larger.
;
_reflns_number_total     3152
_reflns_number_gt     2304
_reflns_threshold_expression     I>2sigma(I)
_refine_ls_structure_factor_coef     Fsqd
_refine_ls_matrix_type     full
_refine_ls_R_factor_all     0.0534
_refine_ls_R_factor_gt     0.0284
_refine_ls_wR_factor_gt     0.0524
_refine_ls_wR_factor_ref     0.0649
_refine_ls_goodness_of_fit_ref     1.012
_refine_ls_restrained_S_all     1.012
_refine_ls_number_reflns     3152
_refine_ls_number_parameters     145
_refine_ls_number_restraints     0
_refine_ls_hydrogen_treatment     constr
_refine_ls_weighting_scheme     calc
_refine_ls_weighting_details
         'calc w=1/[\s^2^(Fo^2^)+(0.0239P)^2^+0.0000P] where P=(Fo^2^+2Fc^2^)/3'
_atom_sites_solution_hydrogens     geom
_atom_sites_solution_primary     direct
_atom_sites_solution_secondary     difmap
_refine_ls_shift/su_max     0.001
_refine_ls_shift/su_mean     0.000
_refine_diff_density_max     1.169
_refine_diff_density_min     -0.777
_refine_ls_extinction_method     none
_refine_ls_extinction_coef     ?
loop_
    _atom_type_symbol
    _atom_type_description
    _atom_type_scat_dispersion_real
    _atom_type_scat_dispersion_imag
    _atom_type_scat_source
    'C' 'C' 0.0033 0.0016
                         'International Tables Vol C Tables 4.2.6.8 and 6.1.1.4'
    'H' 'H' 0.0000 0.0000
                         'International Tables Vol C Tables 4.2.6.8 and 6.1.1.4'
    'I' 'I' -0.4742 1.8119
                         'International Tables Vol C Tables 4.2.6.8 and 6.1.1.4'
    'N' 'N' 0.0061 0.0033
                         'International Tables Vol C Tables 4.2.6.8 and 6.1.1.4'
    'Pd' 'Pd' -0.9988 1.0072
                         'International Tables Vol C Tables 4.2.6.8 and 6.1.1.4'
_computing_data_collection     'SMART (Bruker, 2000)'
_computing_cell_refinement     'SAINT (Bruker, 2000)'
_computing_data_reduction     'SAINT (Bruker, 2000)'
_computing_structure_solution     'SHELXS97 (Sheldrick, 2008)'
_computing_structure_refinement     'SHELXL97 (Sheldrick, 2008)'
_computing_molecular_graphics
                              'ORTEP-3 (Farrugia, 1997) and PLATON (Spek, 2009)'
_computing_publication_material     'SHELXL97 (Sheldrick, 2008)'
loop_
    _atom_site_type_symbol
    _atom_site_label
    _atom_site_fract_x
    _atom_site_fract_y
    _atom_site_fract_z
    _atom_site_U_iso_or_equiv
    _atom_site_adp_type
    _atom_site_calc_flag
    _atom_site_refinement_flags
    _atom_site_occupancy
    _atom_site_symmetry_multiplicity
    _atom_site_disorder_assembly
    _atom_site_disorder_group
    Pd Pd1 0.07287(4) 0.84262(4) 0.15317(2) 0.02380(10) Uani d . 1 1 . .
    I I1 -0.13829(4) 0.86318(4) 0.24664(2) 0.03867(11) Uani d . 1 1 . .
    I I2 0.24276(4) 1.04417(4) 0.230708(19) 0.03719(11) Uani d . 1 1 . .
    N N1 -0.0699(5) 0.6997(4) 0.0777(2) 0.0248(9) Uani d . 1 1 . .
    N N2 -0.0086(5) 0.8273(4) -0.0325(2) 0.0273(9) Uani d . 1 1 . .
    H H2N -0.0376 0.8473 -0.0881 0.041 Uiso d R 1 1 . .
    N N3 0.2299(5) 0.8278(4) 0.0718(2) 0.0269(9) Uani d . 1 1 . .
    C C1 -0.1482(6) 0.5937(5) 0.1053(3) 0.0288(11) Uani d . 1 1 . .
    H H1 -0.1266 0.5751 0.1630 0.035 Uiso calc R 1 1 . .
    C C2 -0.2578(6) 0.5121(5) 0.0525(3) 0.0340(12) Uani d . 1 1 . .
    H H2 -0.3109 0.4381 0.0735 0.041 Uiso calc R 1 1 . .
    C C3 -0.2900(6) 0.5389(5) -0.0318(3) 0.0336(12) Uani d . 1 1 . .
    H H3 -0.3679 0.4853 -0.0692 0.040 Uiso calc R 1 1 . .
    C C4 -0.2078(6) 0.6437(5) -0.0604(3) 0.0299(11) Uani d . 1 1 . .
    H H4 -0.2266 0.6625 -0.1180 0.036 Uiso calc R 1 1 . .
    C C5 -0.0973(5) 0.7219(5) -0.0047(3) 0.0227(10) Uani d . 1 1 . .
    C C6 0.1623(6) 0.8357(5) -0.0085(3) 0.0267(11) Uani d . 1 1 . .
    C C7 0.2600(6) 0.8499(5) -0.0670(3) 0.0301(12) Uani d . 1 1 . .
    H H7 0.2097 0.8615 -0.1238 0.036 Uiso calc R 1 1 . .
    C C8 0.4280(6) 0.8469(5) -0.0424(3) 0.0352(13) Uani d . 1 1 . .
    H H8 0.4961 0.8574 -0.0815 0.042 Uiso calc R 1 1 . .
    C C9 0.4975(6) 0.8284(5) 0.0412(3) 0.0343(12) Uani d . 1 1 . .
    H H9 0.6138 0.8203 0.0597 0.041 Uiso calc R 1 1 . .
    C C10 0.3965(6) 0.8219(5) 0.0962(3) 0.0293(11) Uani d . 1 1 . .
    H H10 0.4446 0.8130 0.1535 0.035 Uiso calc R 1 1 . .
loop_
    _atom_site_aniso_label
    _atom_site_aniso_U_11
    _atom_site_aniso_U_22
    _atom_site_aniso_U_33
    _atom_site_aniso_U_12
    _atom_site_aniso_U_13
    _atom_site_aniso_U_23
    Pd1 0.0271(2) 0.0261(2) 0.01677(18) -0.00202(16) 0.00160(15) 0.00029(15)
    I1 0.0427(2) 0.0497(3) 0.02587(19) 0.00181(17) 0.01239(16) -0.00231(16)
    I2 0.0485(2) 0.0335(2) 0.02414(18) -0.00877(16) -0.00439(15) -0.00119(14)
    N1 0.027(2) 0.023(2) 0.023(2) 0.0005(17) 0.0030(17) 0.0009(17)
    N2 0.030(2) 0.031(3) 0.018(2) -0.0062(18) 0.0007(17) 0.0053(17)
    N3 0.030(2) 0.026(2) 0.023(2) -0.0013(18) 0.0020(18) -0.0016(17)
    C1 0.032(3) 0.024(3) 0.032(3) 0.002(2) 0.010(2) 0.005(2)
    C2 0.036(3) 0.028(3) 0.039(3) -0.007(2) 0.011(2) -0.002(2)
    C3 0.032(3) 0.029(3) 0.039(3) -0.009(2) 0.006(2) -0.011(2)
    C4 0.042(3) 0.028(3) 0.019(2) -0.001(2) 0.006(2) -0.004(2)
    C5 0.024(2) 0.026(3) 0.018(2) 0.002(2) 0.0038(19) -0.0044(19)
    C6 0.036(3) 0.019(3) 0.025(3) 0.000(2) 0.005(2) 0.000(2)
    C7 0.043(3) 0.023(3) 0.028(3) -0.004(2) 0.015(2) 0.003(2)
    C8 0.040(3) 0.029(3) 0.043(3) -0.004(2) 0.022(3) -0.003(2)
    C9 0.031(3) 0.029(3) 0.043(3) 0.000(2) 0.008(2) 0.001(2)
    C10 0.024(2) 0.022(3) 0.038(3) 0.000(2) -0.001(2) -0.001(2)
_geom_special_details
;
All e.s.d.'s (except the e.s.d. in the dihedral angle between two l.s. planes)
are estimated using the full covariance matrix. The cell e.s.d.'s are taken
into account individually in the estimation of e.s.d.'s in distances, angles
and torsion angles; correlations between e.s.d.'s in cell parameters are only
used when they are defined by crystal symmetry. An approximate (isotropic)
treatment of cell e.s.d.'s is used for estimating e.s.d.'s involving l.s.
planes.
;
loop_
    _geom_bond_atom_site_label_1
    _geom_bond_atom_site_label_2
    _geom_bond_site_symmetry_2
    _geom_bond_distance
    _geom_bond_publ_flag
    Pd1 N1 . 2.068(4) y
    Pd1 N3 . 2.067(4) y
    Pd1 I1 . 2.5780(5) y
    Pd1 I2 . 2.5957(5) y
    N1 C5 . 1.351(5) ?
    N1 C1 . 1.353(6) ?
    N2 C6 . 1.389(6) ?
    N2 C5 . 1.399(6) ?
    N2 H2N . 0.9200 ?
    N3 C6 . 1.329(6) ?
    N3 C10 . 1.354(6) ?
    C1 C2 . 1.372(7) ?
    C1 H1 . 0.9500 ?
    C2 C3 . 1.388(7) ?
    C2 H2 . 0.9500 ?
    C3 C4 . 1.370(7) ?
    C3 H3 . 0.9500 ?
    C4 C5 . 1.382(6) ?
    C4 H4 . 0.9500 ?
    C6 C7 . 1.394(6) ?
    C7 C8 . 1.365(7) ?
    C7 H7 . 0.9500 ?
    C8 C9 . 1.390(7) ?
    C8 H8 . 0.9500 ?
    C9 C10 . 1.362(7) ?
    C9 H9 . 0.9500 ?
    C10 H10 . 0.9500 ?
loop_
    _geom_angle_atom_site_label_1
    _geom_angle_atom_site_label_2
    _geom_angle_atom_site_label_3
    _geom_angle_site_symmetry_1
    _geom_angle_site_symmetry_3
    _geom_angle
    _geom_angle_publ_flag
    N3 Pd1 N1 . . 85.31(15) ?
    N3 Pd1 I1 . . 176.37(11) ?
    N1 Pd1 I1 . . 92.33(10) ?
    N3 Pd1 I2 . . 91.40(11) ?
    N1 Pd1 I2 . . 172.21(11) ?
    I1 Pd1 I2 . . 90.598(16) ?
    C5 N1 C1 . . 118.3(4) ?
    C5 N1 Pd1 . . 116.8(3) ?
    C1 N1 Pd1 . . 124.6(3) ?
    C6 N2 C5 . . 121.6(4) ?
    C6 N2 H2N . . 107.8 ?
    C5 N2 H2N . . 116.2 ?
    C6 N3 C10 . . 119.0(4) ?
    C6 N3 Pd1 . . 117.2(3) ?
    C10 N3 Pd1 . . 123.6(3) ?
    N1 C1 C2 . . 122.1(4) ?
    N1 C1 H1 . . 118.9 ?
    C2 C1 H1 . . 118.9 ?
    C1 C2 C3 . . 119.2(5) ?
    C1 C2 H2 . . 120.4 ?
    C3 C2 H2 . . 120.4 ?
    C4 C3 C2 . . 119.1(5) ?
    C4 C3 H3 . . 120.5 ?
    C2 C3 H3 . . 120.5 ?
    C3 C4 C5 . . 119.4(4) ?
    C3 C4 H4 . . 120.3 ?
    C5 C4 H4 . . 120.3 ?
    N1 C5 C4 . . 121.9(4) ?
    N1 C5 N2 . . 117.5(4) ?
    C4 C5 N2 . . 120.6(4) ?
    N3 C6 N2 . . 117.9(4) ?
    N3 C6 C7 . . 121.1(4) ?
    N2 C6 C7 . . 121.0(4) ?
    C8 C7 C6 . . 119.8(5) ?
    C8 C7 H7 . . 120.1 ?
    C6 C7 H7 . . 120.1 ?
    C7 C8 C9 . . 118.6(5) ?
    C7 C8 H8 . . 120.7 ?
    C9 C8 H8 . . 120.7 ?
    C10 C9 C8 . . 119.1(5) ?
    C10 C9 H9 . . 120.4 ?
    C8 C9 H9 . . 120.4 ?
    N3 C10 C9 . . 122.1(5) ?
    N3 C10 H10 . . 118.9 ?
    C9 C10 H10 . . 118.9 ?
loop_
    _geom_torsion_atom_site_label_1
    _geom_torsion_atom_site_label_2
    _geom_torsion_atom_site_label_3
    _geom_torsion_atom_site_label_4
    _geom_torsion_site_symmetry_1
    _geom_torsion_site_symmetry_2
    _geom_torsion_site_symmetry_3
    _geom_torsion_site_symmetry_4
    _geom_torsion
    _geom_torsion_publ_flag
    N3 Pd1 N1 C5 . . . . -46.2(3) ?
    I1 Pd1 N1 C5 . . . . 131.0(3) ?
    N3 Pd1 N1 C1 . . . . 139.7(4) ?
    I1 Pd1 N1 C1 . . . . -43.0(4) ?
    N1 Pd1 N3 C6 . . . . 48.2(4) ?
    I2 Pd1 N3 C6 . . . . -124.7(3) ?
    N1 Pd1 N3 C10 . . . . -137.4(4) ?
    I2 Pd1 N3 C10 . . . . 49.7(4) ?
    C5 N1 C1 C2 . . . . -2.3(7) ?
    Pd1 N1 C1 C2 . . . . 171.7(4) ?
    N1 C1 C2 C3 . . . . -0.1(8) ?
    C1 C2 C3 C4 . . . . 1.9(8) ?
    C2 C3 C4 C5 . . . . -1.2(8) ?
    C1 N1 C5 C4 . . . . 3.0(7) ?
    Pd1 N1 C5 C4 . . . . -171.4(4) ?
    C1 N1 C5 N2 . . . . -176.6(4) ?
    Pd1 N1 C5 N2 . . . . 9.0(5) ?
    C3 C4 C5 N1 . . . . -1.3(7) ?
    C3 C4 C5 N2 . . . . 178.3(4) ?
    C6 N2 C5 N1 . . . . 52.2(6) ?
    C6 N2 C5 C4 . . . . -127.4(5) ?
    C10 N3 C6 N2 . . . . 173.5(4) ?
    Pd1 N3 C6 N2 . . . . -11.9(6) ?
    C10 N3 C6 C7 . . . . -5.6(7) ?
    Pd1 N3 C6 C7 . . . . 169.1(4) ?
    C5 N2 C6 N3 . . . . -50.6(6) ?
    C5 N2 C6 C7 . . . . 128.5(5) ?
    N3 C6 C7 C8 . . . . 4.2(7) ?
    N2 C6 C7 C8 . . . . -174.8(5) ?
    C6 C7 C8 C9 . . . . 0.6(8) ?
    C7 C8 C9 C10 . . . . -3.9(8) ?
    C6 N3 C10 C9 . . . . 2.2(7) ?
    Pd1 N3 C10 C9 . . . . -172.1(4) ?
    C8 C9 C10 N3 . . . . 2.6(8) ?
loop_
    _geom_hbond_atom_site_label_D
    _geom_hbond_atom_site_label_H
    _geom_hbond_atom_site_label_A
    _geom_hbond_site_symmetry_A
    _geom_hbond_distance_DH
    _geom_hbond_distance_HA
    _geom_hbond_distance_DA
    _geom_hbond_angle_DHA
    N2 H2N I2 3_575 0.92 2.80 3.656(4) 154.5
_iucr_refine_instructions_details
;
TITL [PdI2(dpa)]
CELL 0.71073   8.2846   9.7782  16.5355  90.000 102.344  90.000
ZERR    4.00   0.0008   0.0009   0.0014   0.000   0.002   0.000
LATT  1
SYMM 0.5-X, 0.5+Y, 0.5-Z
SFAC C  H  I N  PD
UNIT 40 36 8 12 4
MERG 2
L.S. 18
OMIT 8   1   9
OMIT -2   0  20
OMIT -8   1  14
OMIT 8   1   7
OMIT 0   7  16
OMIT 1   7  17
OMIT -8   0  14
OMIT 7   3   8
OMIT -2   5  18
OMIT -1   0  19
OMIT -1   4  18
OMIT -1   1  21
OMIT -8   2  15
OMIT -8   0  16
OMIT -1   6  18
OMIT 0   7  18
OMIT -1   7  18
OMIT -1   6  17
OMIT 7   4   8
OMIT -2   4  19
OMIT -7   0  17
OMIT 1   6  16
OMIT 9   2   8
OMIT 8   2   7
OMIT -2   5  20
OMIT -2   6  19
OMIT -9   0  13
OMIT -1   6  16
OMIT 0   8  16
OMIT -2   6  18
OMIT 8   0   8
OMIT -9   1  15
OMIT 9   1   8
OMIT 8   1   8
OMIT -1   5  19
OMIT 1   7  16
OMIT -2   4  18
OMIT -3   0  21
OMIT 0   7  17
OMIT 1  11  11
OMIT -8   2  14
OMIT 0   6  16
OMIT 8   3   9
OMIT -2   0  22
OMIT -1   0  21
OMIT 9   1   7
OMIT -1   7  17
OMIT -1   6  19
OMIT -9   7   4
OMIT 0   6  18
OMIT 9   0   7
ACTA
BOND $H
CONF
EQIV $1 -x,2-y,-z
HTAB N2 I2_$1
MPLA 5 Pd1 I1 I2 N1 N3
MPLA 6 N1 C1 C2 C3 C4 C5
MPLA 6 N3 C6 C7 C8 C9 C10
MPLA 5 Pd1 I1 I2 N1 N3
FMAP 2
PLAN -20
TEMP -73
WGHT    0.023900
FVAR       0.28272
PD1   5    0.072866    0.842621    0.153168    11.00000    0.02710    0.02613 =
         0.01677    0.00029    0.00160   -0.00202
I1    3   -0.138295    0.863179    0.246644    11.00000    0.04275    0.04968 =
         0.02587   -0.00231    0.01239    0.00181
I2    3    0.242756    1.044172    0.230708    11.00000    0.04846    0.03352 =
         0.02414   -0.00119   -0.00439   -0.00877
N1    4   -0.069883    0.699741    0.077708    11.00000    0.02670    0.02349 =
         0.02306    0.00088    0.00295    0.00055
N2    4   -0.008633    0.827348   -0.032497    11.00000    0.03036    0.03111 =
         0.01840    0.00529    0.00067   -0.00618
AFIX   3
H2N   2   -0.037597    0.847313   -0.088090    11.00000   -1.50000
AFIX   0
N3    4    0.229925    0.827779    0.071836    11.00000    0.02994    0.02568 =
         0.02336   -0.00158    0.00201   -0.00128
C1    1   -0.148173    0.593699    0.105257    11.00000    0.03199    0.02403 =
         0.03161    0.00516    0.00951    0.00170
AFIX  43
H1    2   -0.126593    0.575144    0.162965    11.00000   -1.20000
AFIX   0
C2    1   -0.257773    0.512051    0.052533    11.00000    0.03627    0.02809 =
         0.03928   -0.00178    0.01142   -0.00656
AFIX  43
H2    2   -0.310931    0.438098    0.073511    11.00000   -1.20000
AFIX   0
C3    1   -0.289980    0.538870   -0.031813    11.00000    0.03227    0.02864 =
         0.03909   -0.01074    0.00561   -0.00882
AFIX  43
H3    2   -0.367905    0.485274   -0.069171    11.00000   -1.20000
AFIX   0
C4    1   -0.207815    0.643710   -0.060422    11.00000    0.04222    0.02768 =
         0.01946   -0.00444    0.00598   -0.00100
AFIX  43
H4    2   -0.226609    0.662504   -0.118046    11.00000   -1.20000
AFIX   0
C5    1   -0.097333    0.721928   -0.004749    11.00000    0.02374    0.02645 =
         0.01757   -0.00438    0.00377    0.00244
C6    1    0.162335    0.835708   -0.008497    11.00000    0.03567    0.01890 =
         0.02492   -0.00006    0.00509   -0.00024
C7    1    0.259966    0.849852   -0.067002    11.00000    0.04257    0.02267 =
         0.02841    0.00263    0.01485   -0.00425
AFIX  43
H7    2    0.209671    0.861475   -0.123843    11.00000   -1.20000
AFIX   0
C8    1    0.427995    0.846948   -0.042363    11.00000    0.03981    0.02859 =
         0.04301   -0.00296    0.02201   -0.00416
AFIX  43
H8    2    0.496055    0.857385   -0.081474    11.00000   -1.20000
AFIX   0
C9    1    0.497488    0.828391    0.041197    11.00000    0.03135    0.02859 =
         0.04312    0.00078    0.00809   -0.00040
AFIX  43
H9    2    0.613817    0.820330    0.059685    11.00000   -1.20000
AFIX   0
C10   1    0.396533    0.821923    0.096198    11.00000    0.02438    0.02219 =
         0.03787   -0.00053   -0.00100   -0.00025
AFIX  43
H10   2    0.444590    0.813016    0.153497    11.00000   -1.20000
HKLF 4
REM  [PdI2(dpa)]
REM R1 =  0.0284 for   2304 Fo > 4sig(Fo)  and  0.0534 for all   3152 data
REM    145 parameters refined using      0 restraints
END
WGHT      0.0239      0.0000
REM Highest difference peak  1.169,  deepest hole -0.777,  1-sigma level  0.193
Q1    1   0.2532  0.7637  0.2681  11.00000  0.05    1.17
Q2    1  -0.3079  1.0316  0.1732  11.00000  0.05    1.02
Q3    1  -0.0791  0.9281  0.2320  11.00000  0.05    0.93
Q4    1  -0.3603  0.7183  0.2518  11.00000  0.05    0.78
Q5    1  -0.0660  0.6200  0.0799  11.00000  0.05    0.78
Q6    1  -0.2120  0.8773  0.2099  11.00000  0.05    0.78
Q7    1   0.2504  0.6574  0.2340  11.00000  0.05    0.74
Q8    1   0.2037  0.8622  0.1126  11.00000  0.05    0.73
Q9    1   0.0291  1.2048  0.2376  11.00000  0.05    0.72
Q10   1  -0.0548  0.8133 -0.0677  11.00000  0.05    0.72
Q11   1  -0.0816  0.7371 -0.1495  11.00000  0.05    0.70
Q12   1  -0.0129  1.0184  0.2606  11.00000  0.05    0.70
Q13   1   0.3579  0.8592 -0.1467  11.00000  0.05    0.69
Q14   1   0.1590  1.0019  0.2495  11.00000  0.05    0.69
Q15   1  -0.1352  1.0310  0.2554  11.00000  0.05    0.69
Q16   1  -0.3562  0.8441  0.3436  11.00000  0.05    0.68
Q17   1   0.4996  1.0455  0.2760  11.00000  0.05    0.67
Q18   1   0.0253  1.0510  0.3244  11.00000  0.05    0.66
Q19   1   0.0764  1.0679  0.1447  11.00000  0.05    0.66
Q20   1  -0.0477  0.6539 -0.1197  11.00000  0.05    0.65
;
