# Supplementary material for: (Di-2-pyridyl­amine-κ2 N 2,N 2′)diiodidopalladium(II)
Source: Acta Crystallogr Sect E Struct Rep Online. 2012 Aug 4;68(Pt 9):m1144. doi: 10.1107/S1600536812033946 (PMC3435574; doi:10.1107/S1600536812033946)
Supplement: Supplementary file 2 [file e-68-m1144-Isup2.hkl]

# 
# h,k,l, Fc-squared, Fo-squared, sigma(Fo-squared) and status flag 
# 
data_I
_shelx_title ' [PdI2(dpa)]' 
_shelx_refln_list_code          4 
_shelx_F_calc_maximum      352.96 
_exptl_crystal_F_000       968.00 
_reflns_d_resolution_high  0.7493 
 
loop_ 
 _symmetry_equiv_pos_as_xyz 
 'x, y, z' 
 '-x+1/2, y+1/2, -z+1/2' 
 '-x, -y, -z' 
 'x-1/2, -y-1/2, z-1/2' 
 
_cell_length_a     8.2846 
_cell_length_b     9.7782 
_cell_length_c    16.5355 
_cell_angle_alpha  90.000 
_cell_angle_beta  102.344 
_cell_angle_gamma  90.000 
 
_shelx_F_squared_multiplier     1.000 
 
loop_ 
 _refln_index_h 
 _refln_index_k 
 _refln_index_l 
 _refln_F_squared_calc 
 _refln_F_squared_meas 
 _refln_F_squared_sigma 
 _refln_observed_status 
   2   0   0    18267.75    19442.01    252.46 o 
   4   0   0        0.93       32.78     34.65 o 
   6   0   0    15496.57    15710.73    434.37 o 
   8   0   0     1719.67     1796.98    171.22 o 
  10   0   0     1557.53     1733.95    202.63 o 
   1   1   0    21190.27    22164.10    126.29 o 
   2   1   0     8861.86     9247.31     98.53 o 
   3   1   0     8431.68     8460.97    147.02 o 
   4   1   0     8729.81     7900.77    165.65 o 
   5   1   0      371.63      335.32     49.30 o 
   6   1   0     5144.87     4956.75    163.88 o 
   7   1   0      216.72      210.36     47.54 o 
   8   1   0     1016.84      934.42     98.19 o 
   9   1   0        2.79       24.39     39.97 o 
  10   1   0     1860.41     1941.95    151.08 o 
   0   2   0       26.76       59.30     37.41 o 
   1   2   0     2035.16     1853.72     50.33 o 
   2   2   0    48425.07    49845.07    259.30 o 
   3   2   0    13247.39    12780.21    173.01 o 
   4   2   0    16898.83    16496.30    244.14 o 
   5   2   0    13931.53    13729.72    255.95 o 
   6   2   0     1079.61     1047.82     77.88 o 
   7   2   0      786.68      868.31     85.70 o 
   8   2   0     2132.08     2060.97    131.29 o 
   9   2   0     6869.55     7435.27    266.44 o 
  10   2   0      340.21      283.73     69.79 o 
   1   3   0    27185.03    27680.09    254.04 o 
   2   3   0     4500.85     4684.37    109.89 o 
   3   3   0     3196.28     3030.13    100.17 o 
   4   3   0     4599.98     4573.54    123.95 o 
   5   3   0     6178.25     5957.55    156.35 o 
   6   3   0      695.95      630.31     67.05 o 
   7   3   0      142.14       66.79     31.66 o 
   8   3   0      150.90      186.54     47.26 o 
   9   3   0     1074.06     1122.20    111.38 o 
  10   3   0      585.41      573.89    105.32 o 
   0   4   0    39595.38    39720.59    835.71 o 
   1   4   0    32222.00    32789.26    533.34 o 
   2   4   0     7885.46     7957.87    160.19 o 
   3   4   0      752.84      626.80     53.50 o 
   4   4   0    20368.61    20164.32    296.22 o 
   5   4   0    23086.37    23576.74    321.25 o 
   6   4   0      702.77      619.57     63.21 o 
   7   4   0     2862.94     3015.55    137.39 o 
   8   4   0      220.14      149.34     46.77 o 
   9   4   0      265.73      298.38     75.76 o 
  10   4   0      122.19      156.76     69.44 o 
   1   5   0      487.23      498.85    107.65 o 
   2   5   0      107.15       46.37     28.53 o 
   3   5   0      712.13      609.96     55.94 o 
   4   5   0     7085.25     6715.80    181.06 o 
   5   5   0      201.12      176.33     44.32 o 
   6   5   0     5634.38     5436.54    193.11 o 
   7   5   0      335.40      278.50     83.03 o 
   8   5   0     2294.73     2487.20    186.60 o 
   9   5   0       51.78       32.55    104.86 o 
   0   6   0    36677.14    37678.09    998.48 o 
   1   6   0     2499.98     2073.48    170.13 o 
   2   6   0     2476.43     2420.29    124.80 o 
   3   6   0    12507.42    12651.40    285.59 o 
   4   6   0      710.43      656.12     74.34 o 
   5   6   0    15920.05    17077.99    347.59 o 
   6   6   0     1761.68     1450.68    134.14 o 
   7   6   0      698.27      648.16    116.63 o 
   8   6   0      264.06      119.25    107.77 o 
   9   6   0       12.04       44.22     64.52 o 
   1   7   0    13175.48    12712.33    527.89 o 
   2   7   0     3071.56     3058.29    182.31 o 
   3   7   0     1363.30     1430.50    108.19 o 
   4   7   0      492.84      577.92    127.73 o 
   5   7   0     4607.42     4371.01    228.72 o 
   6   7   0       44.96       -1.19     40.76 o 
   7   7   0      110.16      120.92     61.86 o 
   8   7   0        2.93      -43.27     50.76 o 
   9   7   0      553.94      224.61    137.85 o 
   0   8   0      285.25      195.42    116.35 o 
   1   8   0     1453.54     1538.58    120.45 o 
   2   8   0      494.41      523.19     83.66 o 
   3   8   0     6496.80     5946.89    335.08 o 
   4   8   0     4664.51     4591.98    302.27 o 
   5   8   0      922.83      899.15    172.09 o 
   6   8   0     1146.87     1052.32    175.24 o 
   7   8   0      518.52      410.83    127.89 o 
   8   8   0        5.26       34.54     85.63 o 
   1   9   0     2636.07     2687.66    242.71 o 
   2   9   0      239.79      314.23    104.69 o 
   3   9   0       33.74       63.12     59.66 o 
   4   9   0     1457.24     1569.84    193.80 o 
   5   9   0       60.50      110.61     79.87 o 
   6   9   0      948.86     1208.66    249.71 o 
   7   9   0     1716.22     1717.04    233.86 o 
   0  10   0    17134.48    18228.84    920.79 o 
   1  10   0     2950.02     2781.26    257.03 o 
   2  10   0     1000.13     1091.19    185.55 o 
   3  10   0      359.23      304.46    117.96 o 
   4  10   0      279.75      240.04    104.96 o 
   5  10   0       15.64      -35.93     82.76 o 
   6  10   0     1909.66     2255.93    361.68 o 
   1  11   0      723.09      229.29    291.44 o 
   2  11   0      984.50     1073.17    295.63 o 
   3  11   0      705.07      842.85    275.49 o 
   4  11   0     1718.14     1785.03    320.52 o 
   5  11   0       11.59       51.47     77.85 o 
   0  12   0       72.25       12.01     93.08 o 
   1  12   0       78.53      115.01     98.40 o 
   2  12   0     2438.37     3015.83    420.48 o 
   3  12   0      305.20      115.31    273.48 o 
   4  12   0      385.55      200.88    108.45 o 
  -9   0   1     3442.64     3520.89    253.40 o 
  -7   0   1     6851.64     6681.60    289.62 o 
  -5   0   1    51230.71    53260.13    664.90 o 
  -3   0   1    17437.50    17842.67    287.22 o 
  -1   0   1    48841.34    50431.62   1333.01 o 
   1   0   1      260.93      305.25     17.87 o 
   3   0   1    12595.66    12000.60    253.00 o 
   5   0   1    78900.20    80594.02   1642.66 o 
   7   0   1      171.30      111.82     53.90 o 
   9   0   1      421.96      473.00    122.75 o 
 -10   1   1      462.43      538.53     98.84 o 
  -9   1   1       90.19       88.69     47.97 o 
  -8   1   1     2521.83     2592.03    142.48 o 
  -7   1   1      105.22       98.84     35.28 o 
  -6   1   1     2977.62     2804.57    122.20 o 
  -5   1   1    13773.22    13798.36    240.27 o 
  -4   1   1     4398.07     4184.75    119.12 o 
  -3   1   1    14908.75    14907.15    140.76 o 
  -2   1   1      626.03      622.63     27.80 o 
  -1   1   1    22636.98    23635.48    139.92 o 
   0   1   1     5730.97     6072.10     69.72 o 
   1   1   1    54194.65    54971.56    265.87 o 
   2   1   1     7017.76     7354.89    101.80 o 
   3   1   1     1058.71     1124.21     59.88 o 
   4   1   1     2116.85     2073.89     88.17 o 
   5   1   1     2157.51     2070.91     99.02 o 
   6   1   1    10980.40    10687.17    245.86 o 
   7   1   1        2.29       11.54     26.31 o 
   8   1   1     1407.49     1205.25    102.54 o 
   9   1   1     1400.81     1376.46    120.53 o 
  10   1   1      208.84      219.10     74.46 o 
 -10   2   1      127.52      153.81     57.37 o 
  -9   2   1     1721.86     1947.64    161.17 o 
  -8   2   1       28.43        9.51     28.63 o 
  -7   2   1      311.74      238.58     52.58 o 
  -6   2   1       13.83       53.02     38.57 o 
  -5   2   1     2560.08     2259.18    101.16 o 
  -4   2   1    50159.57    49770.22    353.88 o 
  -3   2   1    18453.27    18210.62    171.48 o 
  -2   2   1     1445.80     1371.58     47.74 o 
  -1   2   1     6263.09     6227.55     92.77 o 
   0   2   1    40234.59    41300.51    339.64 o 
   1   2   1    37640.45    39488.77    228.33 o 
   2   2   1    37301.59    37845.78    247.33 o 
   3   2   1    21936.59    22705.31    290.03 o 
   4   2   1    22169.35    22853.10    292.64 o 
   5   2   1     1272.17     1174.41     77.66 o 
   6   2   1      999.72      920.11     75.96 o 
   7   2   1     4294.57     4431.19    176.72 o 
   8   2   1      826.63      870.83    126.53 o 
   9   2   1     1254.02     1239.80    121.79 o 
  10   2   1      788.44      647.68    117.24 o 
 -10   3   1     2038.80     1944.08    152.27 o 
  -9   3   1       12.52       -8.68     32.25 o 
  -8   3   1     2497.79     2509.57    131.46 o 
  -7   3   1     1683.55     1479.47     94.31 o 
  -6   3   1     1855.34     1852.30     96.53 o 
  -5   3   1     2899.92     2903.06    107.95 o 
  -4   3   1    18222.78    18394.19    207.44 o 
  -3   3   1     7946.42     7925.82    138.47 o 
  -2   3   1       35.24       32.07     14.23 o 
  -1   3   1     8974.02     9034.39    134.38 o 
   0   3   1    33152.23    33434.97    373.06 o 
   1   3   1     2671.04     2683.71     76.89 o 
   2   3   1     7815.54     7406.94    133.92 o 
   3   3   1        2.52       34.83     18.90 o 
   4   3   1    13285.91    13098.56    211.47 o 
   5   3   1     1290.19     1155.86     72.77 o 
   6   3   1     9730.17     9536.67    220.97 o 
   7   3   1     1589.28     1538.23     98.82 o 
   8   3   1      494.17      440.55     72.16 o 
   9   3   1      500.00      392.10     83.76 o 
  10   3   1     1835.27     2117.66    171.37 o 
 -10   4   1       60.91       87.54     62.12 o 
  -9   4   1     4763.06     5152.34    234.02 o 
  -8   4   1     1504.83     1480.98    105.38 o 
  -7   4   1      163.10      134.58     39.99 o 
  -6   4   1    10998.86    11151.13    238.32 o 
  -5   4   1     5828.47     6053.62    178.66 o 
  -4   4   1      290.55      306.83     47.73 o 
  -3   4   1     1500.78     1315.56     65.10 o 
  -2   4   1    20156.73    20670.77    235.79 o 
  -1   4   1     8482.48     8352.02    213.90 o 
   0   4   1    68429.57    66635.91    607.69 o 
   1   4   1    29426.88    29337.99    295.92 o 
   2   4   1     1475.14     1335.08     73.05 o 
   3   4   1     4402.81     4536.33    127.74 o 
   4   4   1     4202.82     4114.46    135.84 o 
   5   4   1     5473.42     5521.40    158.59 o 
   6   4   1     3531.36     3493.11    163.49 o 
   7   4   1     2435.01     2505.89    127.92 o 
   8   4   1        0.91        7.41     36.04 o 
   9   4   1     2456.55     2725.29    180.20 o 
  10   4   1     1142.31     1309.37    145.62 o 
 -10   5   1        0.87      -35.22     59.53 o 
  -9   5   1       80.77       48.30     65.29 o 
  -8   5   1       38.44       50.85     54.11 o 
  -7   5   1        6.67      -11.10     30.22 o 
  -6   5   1       80.42       68.67     33.76 o 
  -5   5   1     8954.23     8749.77    311.06 o 
  -4   5   1      185.99      142.06     37.69 o 
  -3   5   1    13184.63    13288.78    242.47 o 
  -2   5   1     4099.43     3956.23    115.50 o 
  -1   5   1     4757.54     4355.86    175.08 o 
   0   5   1      837.33      752.18    106.63 o 
   1   5   1    51196.87    50801.32    740.48 o 
   2   5   1     1672.87     1663.29    131.28 o 
   3   5   1     1277.10     1148.24     71.84 o 
   4   5   1      130.83       91.70     33.39 o 
   5   5   1        8.57       35.56     26.99 o 
   6   5   1      533.37      442.89     89.88 o 
   7   5   1     1200.75     1002.26    121.77 o 
   8   5   1        2.60       22.91     45.74 o 
   9   5   1      456.70      415.41    107.76 o 
  -9   6   1     1953.66     2511.28    250.92 o 
  -8   6   1     1803.53     1696.83    198.33 o 
  -7   6   1      596.71      570.51    110.73 o 
  -6   6   1     3087.50     3177.00    156.44 o 
  -5   6   1     2021.86     1970.83    116.22 o 
  -4   6   1      285.28      387.09     61.78 o 
  -3   6   1     4059.99     4069.30    145.95 o 
  -2   6   1    10500.39    10123.05    260.96 o 
  -1   6   1     1367.02     1411.76    144.19 o 
   0   6   1    50252.32    51362.30    824.62 o 
   1   6   1     1656.93     1624.17    151.58 o 
   2   6   1     7336.19     7106.59    288.63 o 
   3   6   1     2448.49     2471.71    124.08 o 
   4   6   1       62.39       80.86     37.70 o 
   5   6   1     4145.07     4003.44    207.93 o 
   6   6   1     1125.18     1127.30    123.64 o 
   7   6   1      582.63      541.09    110.60 o 
   8   6   1     1122.92     1191.46    172.97 o 
   9   6   1      286.91      307.72    102.11 o 
  -9   7   1       35.05       32.45     66.08 o 
  -8   7   1     1259.64     1288.66    185.50 o 
  -7   7   1      656.80      638.36    124.73 o 
  -6   7   1      223.04      225.22     69.97 o 
  -5   7   1      488.09      573.87    103.58 o 
  -4   7   1     3351.96     3120.08    143.16 o 
  -3   7   1      114.28      109.58     45.70 o 
  -2   7   1       20.48       63.71     33.91 o 
  -1   7   1        0.23        5.94     32.23 o 
   0   7   1     4064.25     4242.79    262.34 o 
   1   7   1      793.20      816.58    187.22 o 
   2   7   1     6195.42     5832.67    200.04 o 
   3   7   1     4530.22     4495.84    271.87 o 
   4   7   1     8510.51     8184.02    374.51 o 
   5   7   1      395.69      371.70    109.17 o 
   6   7   1     3246.69     3241.78    259.85 o 
   7   7   1      795.08      428.04    214.93 o 
   8   7   1        0.07       69.52     64.70 o 
  -8   8   1      882.15      940.33    205.68 o 
  -7   8   1      937.85     1107.94    182.90 o 
  -6   8   1        0.85       20.41     50.49 o 
  -5   8   1        3.52      -37.64     37.64 o 
  -4   8   1    11502.17    11703.08    475.94 o 
  -3   8   1      160.15      145.01     52.96 o 
  -2   8   1     4601.10     4601.64    205.22 o 
  -1   8   1     9397.54     9578.85    417.78 o 
   0   8   1     1489.42     1352.07    166.77 o 
   1   8   1     7870.07     8297.83    264.39 o 
   2   8   1    10439.07    10446.92    440.61 o 
   3   8   1      298.97      242.94     92.94 o 
   4   8   1     4312.43     4117.73    288.13 o 
   5   8   1        5.35      -31.54     47.94 o 
   6   8   1      342.07      368.86    116.51 o 
   7   8   1      506.04      158.03    249.71 o 
   8   8   1     1475.54     1457.25    224.72 o 
  -7   9   1       16.71      -73.81     73.81 o 
  -6   9   1        9.20      -23.56     68.62 o 
  -5   9   1      905.70      844.57    177.15 o 
  -4   9   1      517.74      489.64    138.17 o 
  -3   9   1     3507.62     3635.99    281.93 o 
  -2   9   1     3472.66     3613.03    279.08 o 
  -1   9   1     2910.09     3038.03    182.65 o 
   0   9   1     5125.80     5363.06    336.21 o 
   1   9   1     2787.50     2790.66    245.46 o 
   2   9   1      763.96      815.66    169.61 o 
   3   9   1        1.80      -44.23     44.23 o 
   4   9   1      371.52      308.18    105.50 o 
   5   9   1      245.78      228.24    102.33 o 
   6   9   1     2096.76     2404.18    356.81 o 
   7   9   1      114.06       27.99     79.48 o 
  -7  10   1      901.77      989.00    219.11 o 
  -6  10   1     1507.01      852.34    624.47 o 
  -5  10   1     3721.76     4387.13    482.29 o 
  -4  10   1     1013.05     1011.84    309.08 o 
  -3  10   1      286.16      199.82     93.49 o 
  -2  10   1      186.20      130.75     80.43 o 
  -1  10   1     4380.14     4619.68    343.98 o 
   0  10   1      164.56      127.20     82.96 o 
   1  10   1     1041.55      987.46    178.09 o 
   2  10   1       16.54      -13.15     56.33 o 
   3  10   1      451.03      433.11    135.74 o 
   4  10   1     1025.27      270.76    373.69 o 
   6  10   1      786.37      315.42    350.24 o 
  -5  11   1     1738.14     1555.71    309.76 o 
  -4  11   1       69.85       73.37    135.49 o 
  -3  11   1      174.52       63.45     75.19 o 
  -2  11   1      704.47      234.10    418.98 o 
  -1  11   1        7.54       57.72     70.58 o 
   0  11   1        5.21      -33.76     54.52 o 
   1  11   1     2763.42     2574.45    367.56 o 
   2  11   1      247.75       47.29     65.18 o 
   3  11   1      992.38     1190.64    321.40 o 
   4  11   1       27.37       11.32     67.00 o 
   5  11   1       11.21       14.13     81.78 o 
  -4  12   1      899.88      399.33    543.84 o 
  -3  12   1     3028.75     3682.02    468.65 o 
  -2  12   1       17.35        6.15     75.57 o 
  -1  12   1        5.46       81.64     83.16 o 
   0  12   1      893.21      911.78    280.74 o 
   1  12   1      642.60      887.65    208.57 o 
   2  12   1      605.28      168.94    413.60 o 
   3  12   1     3737.49     4161.18    509.69 o 
   4  12   1      100.43       74.29     86.76 o 
   0  13   1      360.27      151.27    207.99 o 
 -10   0   2      394.05      456.98    126.31 o 
  -8   0   2     8672.46     9731.05    376.90 o 
  -6   0   2    10344.96    10227.14    319.59 o 
  -4   0   2    18209.30    18514.53    335.21 o 
  -2   0   2    54852.98    56910.38    404.00 o 
   0   0   2    52700.87    55490.20    494.67 o 
   2   0   2     4971.83     4880.41     93.83 o 
   4   0   2     2715.76     2471.06    138.04 o 
   6   0   2       11.92       18.57     48.85 o 
   8   0   2      395.91      517.07    122.61 o 
  10   0   2     4813.17     5135.82    352.54 o 
 -10   1   2     1034.18      989.10    126.83 o 
  -9   1   2      206.17      217.28     59.57 o 
  -8   1   2     4986.08     5146.24    196.68 o 
  -7   1   2      932.43      864.39     79.69 o 
  -6   1   2        3.36       21.35     20.66 o 
  -5   1   2     8538.96     8849.00    133.74 o 
  -4   1   2     2529.84     2548.38     69.40 o 
  -3   1   2    17130.46    17412.19    160.52 o 
  -2   1   2      886.26      845.54     30.20 o 
  -1   1   2     1167.94     1181.07     33.74 o 
   0   1   2    23042.17    24504.28    178.75 o 
   1   1   2    43824.40    45524.14    245.90 o 
   2   1   2    26025.68    26808.52    203.06 o 
   3   1   2     1555.03     1451.93     56.56 o 
   4   1   2    20625.49    21760.44    289.70 o 
   5   1   2      996.66      958.18     70.46 o 
   6   1   2    11984.02    11972.65    265.81 o 
   7   1   2       75.53       67.19     35.20 o 
   8   1   2       29.22      119.23     45.27 o 
   9   1   2        5.02       18.53     43.11 o 
  10   1   2      531.35      557.25    109.72 o 
 -10   2   2      375.35      288.68     65.84 o 
  -9   2   2     6214.85     6501.93    221.23 o 
  -8   2   2      789.50      849.13    110.29 o 
  -7   2   2      393.38      343.43     61.81 o 
  -6   2   2     2132.84     1951.71    102.41 o 
  -5   2   2      149.93      129.80     28.57 o 
  -4   2   2    18483.71    18463.93    188.48 o 
  -3   2   2     3730.37     3705.17     77.74 o 
  -2   2   2     3736.06     3777.36     77.98 o 
  -1   2   2    35361.63    37605.38    232.66 o 
   0   2   2    23091.93    24220.34    187.54 o 
   1   2   2   124583.73   123568.66   1084.31 o 
   2   2   2    18295.13    18152.05    167.38 o 
   3   2   2      885.17      866.75     48.11 o 
   4   2   2     6385.41     6264.70    157.45 o 
   5   2   2     9836.27     9258.41    214.07 o 
   6   2   2     4188.21     4202.45    160.45 o 
   7   2   2     9789.21     9988.08    268.43 o 
   8   2   2     1742.30     1565.93    120.24 o 
   9   2   2      987.84      949.54    123.91 o 
  10   2   2        3.52       -1.40     83.33 o 
 -10   3   2      427.65      361.09     75.55 o 
  -9   3   2      994.64      929.47    118.13 o 
  -8   3   2       42.46      100.81     34.54 o 
  -7   3   2      311.07      258.64     48.54 o 
  -6   3   2     1021.17     1073.47     73.45 o 
  -5   3   2    13399.00    13760.16    191.12 o 
  -4   3   2        3.40       -3.84     14.27 o 
  -3   3   2    55109.03    55728.11    365.11 o 
  -2   3   2     3197.52     3343.27     85.79 o 
  -1   3   2    15320.81    15611.31    177.30 o 
   0   3   2      233.98      206.34     39.24 o 
   1   3   2    29784.41    30622.87    255.03 o 
   2   3   2    16428.57    17330.13    195.30 o 
   3   3   2     4844.15     4985.06    107.50 o 
   4   3   2     4633.10     4451.35    126.69 o 
   5   3   2      181.41      160.40     37.11 o 
   6   3   2       43.82       45.58     25.40 o 
   7   3   2      459.07      399.80     66.77 o 
   8   3   2      185.37      156.09     54.23 o 
   9   3   2     2058.04     2125.20    158.64 o 
  10   3   2      254.73      212.96     83.35 o 
 -10   4   2      162.63      140.40     68.47 o 
  -9   4   2       37.69       43.97     41.63 o 
  -8   4   2      663.45      697.66     88.92 o 
  -7   4   2     6374.97     6517.85    217.52 o 
  -6   4   2       28.01       31.12     28.38 o 
  -5   4   2     6339.17     6401.68    153.93 o 
  -4   4   2    43576.05    45682.96    387.30 o 
  -3   4   2    13207.94    13325.65    199.67 o 
  -2   4   2       53.31       68.81     20.85 o 
  -1   4   2    19617.89    18991.09    256.37 o 
   0   4   2     6608.02     6415.81    190.21 o 
   1   4   2      511.65      516.64     42.52 o 
   2   4   2    11333.17    11223.15    171.77 o 
   3   4   2     7831.30     7544.87    162.57 o 
   4   4   2     5844.47     5570.65    144.92 o 
   5   4   2    14719.19    15156.20    263.44 o 
   6   4   2     3790.51     3691.14    143.78 o 
   7   4   2       83.72       96.75     39.47 o 
   8   4   2      319.01      341.84     77.69 o 
   9   4   2      372.02      326.09     78.70 o 
  10   4   2      620.34      566.13    126.02 o 
 -10   5   2      275.84      349.82    106.97 o 
  -9   5   2        7.42       -2.30     53.35 o 
  -8   5   2     5109.77     5256.90    247.58 o 
  -7   5   2      125.66      113.15     44.00 o 
  -6   5   2      357.11      325.81     60.46 o 
  -5   5   2     1674.83     1573.66     98.40 o 
  -4   5   2     1083.66     1139.52     77.18 o 
  -3   5   2      682.56      666.00     54.45 o 
  -2   5   2      511.45      440.27     47.44 o 
  -1   5   2     2064.96     1974.89    121.30 o 
   0   5   2    16291.40    15661.85    331.22 o 
   1   5   2      156.18      263.54    106.96 o 
   2   5   2     7683.96     7691.88    159.06 o 
   3   5   2     3708.81     3797.57    145.66 o 
   4   5   2     1827.82     1762.66     94.90 o 
   5   5   2      255.57      259.63     54.27 o 
   6   5   2    20101.20    21204.38    485.80 o 
   7   5   2      905.13      661.84    130.14 o 
   8   5   2      328.52      318.41     88.90 o 
   9   5   2      170.70      106.47     72.65 o 
  -9   6   2      150.80      114.10     72.17 o 
  -8   6   2       75.90       38.06     64.69 o 
  -7   6   2     3179.37     3434.49    206.40 o 
  -6   6   2      744.54      748.85     89.37 o 
  -5   6   2    12721.27    13147.68    290.56 o 
  -4   6   2    14043.39    14565.65    289.38 o 
  -3   6   2    11663.33    11712.57    222.74 o 
  -2   6   2     2000.67     1824.93    101.13 o 
  -1   6   2     8955.78     9024.53    274.31 o 
   0   6   2      199.88      180.52     54.50 o 
   1   6   2       37.19       11.84     20.83 o 
   2   6   2     7553.27     7394.95    190.87 o 
   3   6   2    12300.07    12077.68    465.95 o 
   4   6   2        4.38       15.63     34.20 o 
   5   6   2    16803.12    17679.37    543.79 o 
   6   6   2      313.70      309.42     82.33 o 
   7   6   2      114.26      161.58     69.62 o 
   8   6   2      551.12      595.03    145.97 o 
   9   6   2        0.14      -42.47     59.81 o 
  -9   7   2       48.60       33.57     69.09 o 
  -8   7   2      199.23       92.60     74.98 o 
  -7   7   2      766.09      927.98    134.42 o 
  -6   7   2     1941.82     1790.25    154.28 o 
  -5   7   2     4130.02     4085.55    174.01 o 
  -4   7   2       68.95       72.71     35.66 o 
  -3   7   2     9164.94     9041.46    277.42 o 
  -2   7   2     4942.93     4756.32    252.86 o 
  -1   7   2     3115.79     3122.41    224.91 o 
   0   7   2     1032.04      938.39    152.13 o 
   1   7   2     4197.57     3750.85    158.70 o 
   2   7   2      644.80      583.29    193.23 o 
   3   7   2      270.39      215.27     79.54 o 
   4   7   2     2909.21     2597.63    331.10 o 
   5   7   2       16.05       25.45     52.36 o 
   6   7   2       77.26       63.28     62.51 o 
   7   7   2      723.89      518.36    267.60 o 
   8   7   2      839.97      330.26    464.21 o 
  -8   8   2        8.51       50.27     74.38 o 
  -7   8   2      218.20       11.06     55.48 o 
  -6   8   2     1788.09     2013.91    169.88 o 
  -5   8   2     1478.65     1357.33    138.33 o 
  -4   8   2     5616.32     5755.28    337.00 o 
  -3   8   2     5821.02     5837.21    238.28 o 
  -2   8   2     1792.40     1635.33    128.34 o 
  -1   8   2      905.90      771.13    153.00 o 
   0   8   2      249.10      249.67     91.49 o 
   1   8   2    24513.70    25667.50    683.78 o 
   2   8   2     1962.20     1879.20    216.06 o 
   3   8   2     4742.85     4592.28    299.83 o 
   4   8   2     3599.12     3550.10    271.28 o 
   5   8   2      540.78      410.50    125.48 o 
   6   8   2     1440.46     1315.00    249.46 o 
   7   8   2     4014.75     4499.35    484.16 o 
   8   8   2       16.66       -4.37     70.21 o 
  -7   9   2      202.36      301.61    118.80 o 
  -6   9   2      501.02      350.73    125.41 o 
  -5   9   2      901.04      886.33    180.75 o 
  -4   9   2       98.59      108.60     72.85 o 
  -3   9   2      986.45      889.78    174.45 o 
  -2   9   2      151.21      189.45     58.53 o 
  -1   9   2      440.42      475.55     91.37 o 
   0   9   2        2.24      -36.33     42.53 o 
   1   9   2     1790.36     1625.12    190.86 o 
   2   9   2     4427.23     4429.62    310.97 o 
   3   9   2     1471.30     1320.79    177.71 o 
   4   9   2      949.82     1442.57    359.81 o 
   5   9   2     1370.18      765.80    481.16 o 
   6   9   2     1055.13      224.80    441.82 o 
   7   9   2     1059.30     1279.84    273.86 o 
  -7  10   2     1045.50      593.38    209.74 o 
  -6  10   2     1919.90     2128.10    265.44 o 
  -5  10   2       54.25       15.87     65.21 o 
  -4  10   2      653.78      627.70    166.35 o 
  -3  10   2       58.93       35.90     75.46 o 
  -2  10   2     6078.03     6892.07    401.45 o 
  -1  10   2     2960.83     3297.23    283.50 o 
   0  10   2     6759.80     7846.34    427.10 o 
   1  10   2     1119.91      993.91    169.13 o 
   2  10   2       43.72      -11.06     51.68 o 
   3  10   2        1.71       57.03     70.40 o 
   4  10   2     2103.05     2146.96    340.42 o 
   5  10   2      232.44       52.21    153.82 o 
   6  10   2      176.33       58.77     90.89 o 
  -5  11   2      107.20       32.60     85.12 o 
  -4  11   2      124.52      -24.88     73.88 o 
  -3  11   2      528.09      185.00    284.18 o 
  -2  11   2      798.17      228.41    383.83 o 
  -1  11   2      743.18      262.84    323.09 o 
   0  11   2     1124.58     1114.83    295.50 o 
   1  11   2      504.83      132.95    249.59 o 
   2  11   2      331.01      225.87    211.49 o 
   3  11   2      976.19     1210.16    317.40 o 
   4  11   2      776.47      219.28    353.05 o 
   5  11   2       64.38       58.91     87.85 o 
  -4  12   2     1929.44     1926.40    352.55 o 
  -3  12   2       47.46       23.43     81.38 o 
  -2  12   2      319.18      192.00    143.31 o 
  -1  12   2       75.34       63.13     89.92 o 
   0  12   2     2088.36     2066.39    344.42 o 
   1  12   2     1902.77     2154.47    352.30 o 
   2  12   2     3262.56     2945.39    417.61 o 
   3  12   2        0.38      -47.61     71.27 o 
 -11   0   3      178.48      197.29    172.27 o 
  -9   0   3      443.30      478.00    116.93 o 
  -7   0   3    11529.74    11442.83    604.83 o 
  -5   0   3    15066.84    14389.46    709.86 o 
  -3   0   3    46612.23    46945.99   1138.04 o 
  -1   0   3    24144.78    25248.09    362.31 o 
   1   0   3    12917.04    13386.20    301.13 o 
   3   0   3    50504.80    50719.85    426.04 o 
   5   0   3    42202.18    44071.54    667.40 o 
   7   0   3      849.17      714.29    170.77 o 
   9   0   3      667.03      542.56    134.54 o 
 -10   1   3       63.55      178.81     93.33 o 
  -9   1   3     2257.40     2307.81    144.66 o 
  -8   1   3     1978.17     1899.31    119.22 o 
  -7   1   3     7645.15     7764.99    215.00 o 
  -6   1   3      157.75      125.33     35.94 o 
  -5   1   3     5662.36     5422.65    112.67 o 
  -4   1   3      211.60      182.55     25.77 o 
  -3   1   3    46199.48    46546.11    316.20 o 
  -2   1   3    28921.10    30344.30    214.32 o 
  -1   1   3     1244.94     1193.57     36.22 o 
   0   1   3    22984.07    24334.67    149.44 o 
   1   1   3     7624.34     7284.85    127.77 o 
   2   1   3     7116.82     7095.63    110.37 o 
   3   1   3     1919.06     1940.28     67.39 o 
   4   1   3     1255.33     1200.99     59.82 o 
   5   1   3     1793.12     1755.97     96.27 o 
   6   1   3    14714.89    15291.25    306.60 o 
   7   1   3     4797.50     4515.41    183.32 o 
   8   1   3      305.33      267.53     64.32 o 
   9   1   3      750.25      559.42    126.75 o 
  10   1   3      126.53      135.36     87.41 o 
 -10   2   3      169.15      155.86     93.57 o 
  -9   2   3     2089.60     2025.72    124.00 o 
  -8   2   3     2550.28     2546.11    125.28 o 
  -7   2   3     1180.57     1163.88     81.49 o 
  -6   2   3     3370.19     3308.02    119.09 o 
  -5   2   3     8894.95     8966.99    151.47 o 
  -4   2   3    77345.13    78871.23    500.94 o 
  -3   2   3    17916.26    18496.19    188.26 o 
  -2   2   3      748.49      696.59     36.76 o 
  -1   2   3    24987.49    25954.68    265.39 o 
   0   2   3     3452.23     3554.24     66.49 o 
   1   2   3    39663.92    39556.93    309.28 o 
   2   2   3    17589.60    17938.43    222.63 o 
   3   2   3     5328.03     5417.64    117.02 o 
   4   2   3     2548.68     2471.76     88.81 o 
   5   2   3     1242.19     1062.98     78.14 o 
   6   2   3    12238.41    12130.37    276.15 o 
   7   2   3     4180.52     3969.14    175.08 o 
   8   2   3        6.04      -13.98     35.05 o 
   9   2   3      167.26      112.63     53.64 o 
  10   2   3     1828.82     1921.76    240.25 o 
 -10   3   3       76.39       92.09    201.80 o 
  -9   3   3       21.99       57.79     38.35 o 
  -8   3   3     4425.86     4362.92    166.75 o 
  -7   3   3      532.91      554.06     66.36 o 
  -6   3   3      634.60      537.12     57.75 o 
  -5   3   3      973.29      940.69     53.34 o 
  -4   3   3     5955.68     6064.99    130.07 o 
  -3   3   3     4086.96     3822.12     97.73 o 
  -2   3   3     2214.64     2161.73     70.94 o 
  -1   3   3     5713.41     5730.66    108.76 o 
   0   3   3     2351.21     2140.91     66.40 o 
   1   3   3       48.43       81.87     29.89 o 
   2   3   3    63030.04    63503.84    357.22 o 
   3   3   3        0.87       22.68     15.61 o 
   4   3   3     5629.55     5526.27    143.27 o 
   5   3   3     1357.82     1227.96     77.26 o 
   6   3   3     5911.81     5883.81    181.18 o 
   7   3   3     2958.84     2903.78    139.84 o 
   8   3   3     1870.07     1884.21    141.76 o 
   9   3   3      439.16      470.59    108.18 o 
  10   3   3       73.46       67.34     63.51 o 
 -10   4   3        2.49       64.43    150.88 o 
  -9   4   3     2716.52     3071.77    174.32 o 
  -8   4   3     2902.61     3326.57    168.97 o 
  -7   4   3        4.49        3.15     27.64 o 
  -6   4   3     3176.66     3079.88    138.10 o 
  -5   4   3      803.57      637.44     66.35 o 
  -4   4   3       64.39       60.98     22.70 o 
  -3   4   3        6.83       38.45     26.81 o 
  -2   4   3    23872.07    22776.23    264.90 o 
  -1   4   3     6506.30     6108.29    319.06 o 
   0   4   3    16604.39    16357.22    300.27 o 
   1   4   3    62199.82    62315.14    591.64 o 
   2   4   3     3857.95     3556.35    109.77 o 
   3   4   3      743.35      698.49     62.48 o 
   4   4   3    16022.04    16156.58    246.53 o 
   5   4   3     3616.41     3544.49    130.09 o 
   6   4   3       34.82       58.69     33.51 o 
   7   4   3     4109.94     4347.19    204.38 o 
   8   4   3      252.79      256.55     67.72 o 
   9   4   3      227.09       89.86     96.40 o 
 -10   5   3       46.81      105.34    149.63 o 
  -9   5   3     1406.57     1330.44    226.94 o 
  -8   5   3      109.50      125.03     54.22 o 
  -7   5   3     4136.92     4352.35    195.00 o 
  -6   5   3     4764.76     4706.28    177.28 o 
  -5   5   3     4429.82     4416.86    139.70 o 
  -4   5   3      603.82      620.32     56.62 o 
  -3   5   3    22036.29    23234.63    291.60 o 
  -2   5   3     1164.22     1103.74     65.43 o 
  -1   5   3        6.02       11.29     18.31 o 
   0   5   3     1116.50     1008.91    105.78 o 
   1   5   3    14895.21    14752.45    205.90 o 
   2   5   3     1291.93     1189.94     57.41 o 
   3   5   3     1886.45     1858.07     83.09 o 
   4   5   3       52.54       52.75     29.54 o 
   5   5   3     8009.75     8237.01    357.61 o 
   6   5   3       32.02       13.41     38.80 o 
   7   5   3      584.48      439.46     83.13 o 
   8   5   3      404.73      243.75     71.45 o 
   9   5   3        0.06       29.95     53.42 o 
  -9   6   3      458.93      291.78    176.18 o 
  -8   6   3     4673.81     4687.01    439.88 o 
  -7   6   3     1891.37     1841.72    130.12 o 
  -6   6   3      869.92      847.24     90.39 o 
  -5   6   3      991.26      978.91     77.74 o 
  -4   6   3      632.50      630.42     65.69 o 
  -3   6   3       43.06       30.68     23.96 o 
  -2   6   3    20684.73    20968.02    294.03 o 
  -1   6   3      218.25      216.32     65.44 o 
   0   6   3    33329.13    32966.71    527.15 o 
   1   6   3    16953.78    16775.39    254.78 o 
   2   6   3     7827.62     7632.72    158.53 o 
   3   6   3     2683.82     2335.79    186.57 o 
   4   6   3     2074.11     2114.19    184.48 o 
   5   6   3     3764.52     3530.78    250.04 o 
   6   6   3      188.26      256.94     90.42 o 
   7   6   3     2259.65     2351.06    232.88 o 
   8   6   3     1849.24     1786.15    302.38 o 
   9   6   3      156.38       78.82     75.50 o 
  -9   7   3      346.72      110.23    121.72 o 
  -8   7   3      900.06     1000.35    167.83 o 
  -7   7   3      126.21      133.19     67.32 o 
  -6   7   3       26.53       49.76     40.97 o 
  -5   7   3       17.23       14.83     32.92 o 
  -4   7   3       29.67       55.06     31.29 o 
  -3   7   3     1782.61     1592.99    116.50 o 
  -2   7   3     1977.00     1941.78    114.63 o 
  -1   7   3      142.23      137.07     54.38 o 
   0   7   3     1897.61     1934.75    141.05 o 
   1   7   3      556.64      517.91     60.74 o 
   2   7   3    14199.26    14643.39    482.49 o 
   3   7   3     7195.40     6996.04    343.14 o 
   4   7   3     1012.35      942.99    136.06 o 
   5   7   3       64.73       50.72     47.60 o 
   6   7   3     1964.04     2045.25    216.16 o 
   7   7   3      669.25      137.47    309.08 o 
   8   7   3      547.62      159.19    259.47 o 
  -8   8   3      474.46      311.66    142.07 o 
  -7   8   3      485.97      526.89    113.26 o 
  -6   8   3      705.23      685.39    124.83 o 
  -5   8   3       72.10       31.94     44.23 o 
  -4   8   3    15596.54    16841.67    484.45 o 
  -3   8   3       53.23       50.48     41.65 o 
  -2   8   3      138.72      146.42     56.53 o 
  -1   8   3     5298.90     5344.70    312.71 o 
   0   8   3     2503.99     2713.05    271.23 o 
   1   8   3     5332.48     5095.20    307.21 o 
   2   8   3     8276.56     7803.84    380.65 o 
   3   8   3       32.58       81.88     60.23 o 
   4   8   3       11.63       -3.70     43.79 o 
   5   8   3       94.42       30.76     51.60 o 
   7   8   3       16.82      -33.95     66.40 o 
   8   8   3      521.53      204.30    381.01 o 
  -8   9   3      468.81      645.05    245.84 o 
  -7   9   3      291.94      423.16    118.11 o 
  -6   9   3     1856.80     2137.40    241.03 o 
  -5   9   3      292.96      227.97    101.48 o 
  -4   9   3      396.52      578.22    150.39 o 
  -3   9   3     5527.79     5899.32    258.72 o 
  -2   9   3      141.70      154.16     60.23 o 
  -1   9   3      654.97      693.68    111.55 o 
   0   9   3     2511.55     2725.19    242.93 o 
   1   9   3      728.13      730.46    158.36 o 
   2   9   3        0.94      -43.29     43.29 o 
   3   9   3      150.20      133.01     75.00 o 
   4   9   3      352.66      278.43     98.97 o 
   5   9   3       20.08       18.90     50.52 o 
   6   9   3     1467.00     1707.59    305.51 o 
   7   9   3      784.00      327.74    310.02 o 
  -7  10   3     2564.47     3317.07    326.67 o 
  -6  10   3       77.47      -20.44    141.62 o 
  -5  10   3      356.58      435.11    140.31 o 
  -4  10   3      112.83      103.20     82.14 o 
  -3  10   3     2718.73     3255.05    284.52 o 
  -2  10   3     1025.97     1131.33    182.48 o 
  -1  10   3     3247.68     3530.71    212.92 o 
   0  10   3      461.06      306.74    109.69 o 
   1  10   3      729.49      454.47    131.86 o 
   2  10   3       16.23       95.53     75.22 o 
   3  10   3     4483.68     4102.51    460.77 o 
   4  10   3     3221.46     3171.71    409.35 o 
   5  10   3     3111.43     3390.90    442.38 o 
   6  10   3       66.76       88.12     89.52 o 
  -5  11   3      546.67      437.78    163.07 o 
  -4  11   3       62.63      -12.61     75.65 o 
  -3  11   3     1076.53      939.80    277.36 o 
  -2  11   3     1081.33     1421.34    274.23 o 
  -1  11   3      320.76      104.53    160.83 o 
   0  11   3     1017.80     1047.02    275.49 o 
   1  11   3       35.82       58.34     69.96 o 
   2  11   3      139.58       68.06    128.99 o 
   3  11   3     1534.77     1336.14    289.00 o 
   4  11   3      228.40       65.64     99.59 o 
   5  11   3      509.65      129.12     99.71 o 
  -4  12   3     1424.42     1673.56    343.92 o 
  -3  12   3     1091.75      485.27    564.98 o 
  -2  12   3      181.53       22.35     71.42 o 
  -1  12   3        0.94       22.44     74.93 o 
   0  12   3       22.75       24.06     73.12 o 
   1  12   3     2074.91     2006.72    334.91 o 
   2  12   3      136.07       32.20     77.99 o 
   3  12   3      211.71       88.98    105.15 o 
 -10   0   4       12.84      -27.90     91.08 o 
  -8   0   4    18001.76    19367.24    514.00 o 
  -6   0   4      521.41      589.03     85.61 o 
  -4   0   4     3858.95     3924.90    146.00 o 
  -2   0   4    89467.50    87256.14   1273.15 o 
   0   0   4    62573.25    66717.43    589.13 o 
   2   0   4    21169.49    21395.86    281.45 o 
   4   0   4     9945.13     9874.03    294.06 o 
   6   0   4     2458.67     2348.50    176.61 o 
   8   0   4     6217.15     6394.59    341.39 o 
  10   0   4     2283.74     2881.91    379.82 o 
 -11   1   4      132.07       70.63     98.33 o 
 -10   1   4        2.80      -56.72     83.95 o 
  -9   1   4      904.41      959.03    159.70 o 
  -8   1   4      758.83      691.69     86.52 o 
  -7   1   4     6528.14     6672.53    196.09 o 
  -6   1   4       28.02       41.34     19.06 o 
  -5   1   4     2059.18     1921.71     77.15 o 
  -4   1   4     4910.98     4989.71    119.21 o 
  -3   1   4    11445.24    11462.39    134.11 o 
  -2   1   4    16764.42    17672.55    159.91 o 
  -1   1   4     3094.62     3005.99     57.08 o 
   0   1   4     5557.12     5702.01     95.13 o 
   1   1   4    17317.20    17697.66    215.06 o 
   2   1   4    50797.21    51188.46    407.50 o 
   3   1   4    17845.95    18739.26    213.91 o 
   4   1   4      164.96      227.95     26.68 o 
   5   1   4     8170.61     7755.90    204.76 o 
   6   1   4     1434.17     1346.25     97.95 o 
   7   1   4      661.82      528.38     81.24 o 
   8   1   4     1119.15     1165.49    111.23 o 
   9   1   4      228.13      114.35    112.37 o 
  10   1   4       29.17       58.36     73.75 o 
 -10   2   4      806.01      770.93    168.08 o 
  -9   2   4     2300.42     2466.96    151.47 o 
  -8   2   4       30.08       43.91     26.86 o 
  -7   2   4      968.74      980.95     73.40 o 
  -6   2   4     8753.65     8941.64    157.00 o 
  -5   2   4     2043.59     2008.46     69.95 o 
  -4   2   4    21740.90    22037.05    207.40 o 
  -3   2   4     4678.05     4441.43     94.23 o 
  -2   2   4     6765.84     6822.73    109.82 o 
  -1   2   4    19518.71    19982.64    177.48 o 
   0   2   4    18657.28    19168.95    166.57 o 
   1   2   4   120799.28   121302.00    570.34 o 
   2   2   4    14657.08    14964.92    293.73 o 
   3   2   4    11915.96    11792.97    191.32 o 
   4   2   4     2448.85     2322.22     88.62 o 
   5   2   4     1223.27     1092.11     82.05 o 
   6   2   4     6366.80     6144.48    201.77 o 
   7   2   4     2626.49     2701.61    298.37 o 
   8   2   4      117.22      189.13     67.15 o 
   9   2   4        5.34       -1.36     48.11 o 
  10   2   4        0.74      -58.81     86.82 o 
 -10   3   4       37.90       22.44     81.19 o 
  -9   3   4     1662.93     1836.30    133.86 o 
  -8   3   4      481.41      429.28     64.29 o 
  -7   3   4    10133.25    10100.05    228.85 o 
  -6   3   4      505.25      390.35     54.38 o 
  -5   3   4      336.87      285.96     40.01 o 
  -4   3   4      521.51      472.00     42.28 o 
  -3   3   4    37813.89    39077.76    312.50 o 
  -2   3   4      766.80      734.16     44.68 o 
  -1   3   4       48.25       76.25     18.62 o 
   0   3   4       27.77       60.29     21.86 o 
   1   3   4       90.18      112.71     31.15 o 
   2   3   4    15487.00    15206.32    243.57 o 
   3   3   4       53.44       67.90     21.66 o 
   4   3   4     2425.76     2421.49     88.47 o 
   5   3   4      638.94      522.38     60.26 o 
   6   3   4       17.13       22.04     22.94 o 
   7   3   4    11618.43    11775.17    333.31 o 
   8   3   4      432.31      371.42     83.95 o 
   9   3   4      427.99      264.26    130.01 o 
 -10   4   4       69.80       99.04     98.77 o 
  -9   4   4      560.99      651.13    139.33 o 
  -8   4   4     1843.69     1939.55    128.23 o 
  -7   4   4     2491.03     2555.72    197.95 o 
  -6   4   4     8260.01     8235.79    221.92 o 
  -5   4   4      160.78      137.33     33.34 o 
  -4   4   4    24329.37    24785.09    288.99 o 
  -3   4   4    16153.98    15952.65    222.76 o 
  -2   4   4      148.59       79.94     22.56 o 
  -1   4   4    15764.57    15909.92    226.91 o 
   0   4   4       38.61       36.99     23.65 o 
   1   4   4      856.39      857.86     76.85 o 
   2   4   4      681.25      616.72     67.34 o 
   3   4   4    28248.47    29002.20    296.29 o 
   4   4   4     3291.75     3161.36    109.72 o 
   5   4   4     3460.86     3517.10    188.93 o 
   6   4   4     8235.81     8125.72    265.57 o 
   7   4   4       33.29       40.73     35.69 o 
   8   4   4      481.36      359.61    103.16 o 
   9   4   4     1144.33     1430.85    184.15 o 
 -10   5   4        2.12       80.32    120.85 o 
  -9   5   4        0.04      117.68     83.23 o 
  -8   5   4      742.52      646.32     95.97 o 
  -7   5   4       99.17       39.02     37.27 o 
  -6   5   4      672.96      731.48     76.16 o 
  -5   5   4      697.11      710.47     64.97 o 
  -4   5   4      504.51      524.81     57.26 o 
  -3   5   4      827.47      797.66     58.29 o 
  -2   5   4    23412.54    23110.59    284.89 o 
  -1   5   4     2426.95     2357.76    102.57 o 
   0   5   4    20842.19    20479.80    377.48 o 
   1   5   4     1483.72     1521.94    105.98 o 
   2   5   4    13029.09    12630.88    391.24 o 
   3   5   4     1788.61     1776.55    123.74 o 
   4   5   4     5087.20     5058.44    268.89 o 
   5   5   4      220.27      254.47     87.06 o 
   6   5   4     7505.19     7852.70    313.67 o 
   7   5   4       46.01       17.63     46.54 o 
   8   5   4       26.72       25.08     43.66 o 
   9   5   4        1.54      -14.78     49.65 o 
  -9   6   4        1.23        4.25    106.22 o 
  -8   6   4     1952.48     2063.11    165.00 o 
  -7   6   4      788.64      810.83     98.20 o 
  -6   6   4     4488.13     4720.82    186.81 o 
  -5   6   4     7710.41     7748.17    198.80 o 
  -4   6   4     5167.99     5219.51    157.53 o 
  -3   6   4    18728.70    18506.03    284.67 o 
  -2   6   4     4729.52     4430.28    138.03 o 
  -1   6   4      378.46      289.50     64.35 o 
   0   6   4      436.10      374.65     83.37 o 
   1   6   4        4.44        6.32     15.51 o 
   2   6   4        0.56        1.40     21.65 o 
   3   6   4    14495.45    14498.47    370.49 o 
   4   6   4     1631.70     1374.28    154.11 o 
   5   6   4     8452.74     9304.96    453.01 o 
   6   6   4     3566.19     3390.37    262.80 o 
   7   6   4      411.49      145.70    186.60 o 
   8   6   4      626.52      167.48    236.33 o 
  -8   7   4      172.03       62.37     74.00 o 
  -7   7   4     4207.43     4669.53    248.58 o 
  -6   7   4      321.91      351.90     74.30 o 
  -5   7   4      859.19      940.07     81.41 o 
  -4   7   4     3693.95     3614.47    142.05 o 
  -3   7   4    12384.35    12831.34    255.12 o 
  -2   7   4     2388.88     2403.38    264.07 o 
  -1   7   4       69.86      109.25     44.95 o 
   0   7   4      296.71      209.79     58.03 o 
   1   7   4       53.86       75.01     43.02 o 
   2   7   4     3628.89     3473.18    192.89 o 
   3   7   4        3.35       29.54     41.86 o 
   4   7   4      107.27      142.41     73.26 o 
   5   7   4      190.87      183.65     79.66 o 
   6   7   4     1013.47     1036.76    174.57 o 
   8   7   4     1432.66     1186.39    312.77 o 
  -8   8   4       13.79       58.17     82.27 o 
  -7   8   4      336.20      341.18    100.99 o 
  -6   8   4      563.90      496.68    111.58 o 
  -5   8   4     4430.65     4775.45    200.95 o 
  -4   8   4     5719.28     5791.77    188.84 o 
  -3   8   4       10.59       22.76     33.50 o 
  -2   8   4     2227.19     2066.30    128.59 o 
  -1   8   4     3104.81     2774.60    181.69 o 
   0   8   4      208.56      254.92     69.27 o 
   1   8   4    17542.37    18057.86    494.68 o 
   2   8   4      116.78       67.98     51.93 o 
   3   8   4      876.54      841.86    183.72 o 
   4   8   4     4281.60     4109.92    297.37 o 
   5   8   4      659.58      552.21    159.57 o 
   6   8   4      209.70       82.36     85.14 o 
   7   8   4     1955.04     1870.72    320.77 o 
  -7   9   4      434.52      486.85    117.91 o 
  -6   9   4      200.61      343.36    101.16 o 
  -5   9   4        6.54       28.04     57.15 o 
  -4   9   4      829.10      643.04    148.43 o 
  -3   9   4      580.76      579.58    106.11 o 
  -2   9   4     1951.63     1885.97    160.32 o 
  -1   9   4     5392.37     5524.80    380.23 o 
   0   9   4      669.91      713.41    154.60 o 
   1   9   4      257.25      232.00     95.42 o 
   2   9   4     7577.91     7149.10    394.50 o 
   3   9   4       77.65       86.06     57.28 o 
   4   9   4       52.51       83.53     70.85 o 
   6   9   4      503.75      185.72    233.14 o 
   7   9   4        0.41       23.30     82.70 o 
  -7  10   4       48.96      -31.00    125.73 o 
  -6  10   4        1.61        4.30     80.60 o 
  -5  10   4      716.94      887.17    301.76 o 
  -4  10   4        1.42      -26.00     64.48 o 
  -3  10   4      123.23      145.18     92.39 o 
  -2  10   4     6161.21     7116.66    304.29 o 
  -1  10   4     1792.75     1968.70    190.32 o 
   0  10   4     1960.72     1809.89    212.80 o 
   1  10   4       24.40       21.31     62.89 o 
   2  10   4     2318.47     2363.65    336.66 o 
   3  10   4      864.31     1107.57    232.82 o 
   4  10   4     1115.06     1353.53    281.12 o 
   5  10   4       38.17       -9.88     74.08 o 
   6  10   4      297.17       -1.58    134.55 o 
  -5  11   4      303.18      195.19    126.74 o 
  -4  11   4      703.81      820.51    195.28 o 
  -3  11   4       36.09       97.74     76.27 o 
  -2  11   4      167.47      136.10    176.65 o 
  -1  11   4      597.12      127.81    207.55 o 
   0  11   4     1391.97     1372.55    265.48 o 
   1  11   4     1720.69     1807.80    302.88 o 
   2  11   4     1619.69     1549.07    289.62 o 
   3  11   4     1727.86     1929.40    325.40 o 
   4  11   4      365.04      217.77    295.94 o 
   5  11   4      779.13      219.67    328.22 o 
  -4  12   4      329.00      414.61    166.46 o 
  -3  12   4       47.81       27.41     81.30 o 
  -2  12   4       76.38       11.57     78.20 o 
  -1  12   4      238.91      160.95    171.27 o 
   0  12   4     3916.01     4579.29    510.44 o 
   1  12   4      707.18      907.78    280.74 o 
   2  12   4     1163.06      468.45    580.06 o 
   3  12   4      260.29      189.25    178.72 o 
 -11   0   5      970.95      986.97    283.87 o 
  -9   0   5      621.77      724.37    209.55 o 
  -7   0   5      322.10      393.71     83.98 o 
  -5   0   5     5983.46     5810.06    198.27 o 
  -3   0   5   121420.61   120228.22   1690.83 o 
  -1   0   5      261.74      234.25     28.40 o 
   1   0   5     7072.51     7130.10    255.34 o 
   3   0   5    77782.21    78742.71    621.15 o 
   5   0   5     7311.51     7334.07    289.53 o 
   7   0   5      474.62      352.80    141.62 o 
   9   0   5      333.70      160.26    255.22 o 
 -11   1   5      404.29      430.99    152.22 o 
 -10   1   5       13.15       16.13     71.11 o 
  -9   1   5      431.52      523.81    129.23 o 
  -8   1   5        3.62      -20.05     26.40 o 
  -7   1   5     4654.84     4405.25    156.54 o 
  -6   1   5      768.14      708.24     49.74 o 
  -5   1   5      127.43      114.19     26.90 o 
  -4   1   5        2.28       -0.39      9.28 o 
  -3   1   5    23036.06    23989.27    211.23 o 
  -2   1   5    45474.93    45107.30    362.81 o 
  -1   1   5       19.33       14.16     10.00 o 
   0   1   5    14826.65    15446.95    160.62 o 
   1   1   5     6123.58     6218.02    185.31 o 
   2   1   5     3539.61     3371.96    112.02 o 
   3   1   5     5180.32     5282.02    130.95 o 
   4   1   5     7261.57     6995.83    119.79 o 
   5   1   5       11.47       30.26     26.68 o 
   6   1   5     4933.11     4961.52    184.49 o 
   7   1   5     9347.45     9555.26    277.68 o 
   8   1   5     1255.79     1153.84    120.22 o 
   9   1   5        7.00       -1.90     52.85 o 
 -10   2   5       25.15       53.74     77.52 o 
  -9   2   5       30.40       67.45     72.50 o 
  -8   2   5     4937.94     4787.57    164.14 o 
  -7   2   5     1899.08     1875.03     96.20 o 
  -6   2   5    21186.03    21870.53    246.23 o 
  -5   2   5     6922.47     6666.91    125.40 o 
  -4   2   5    23697.81    23459.87    253.15 o 
  -3   2   5       31.58       19.25     12.84 o 
  -2   2   5     2535.92     2560.97     70.57 o 
  -1   2   5    17428.51    18097.46    174.14 o 
   0   2   5     2136.10     2145.18     62.83 o 
   1   2   5    26100.90    26615.12    204.83 o 
   2   2   5     4260.56     4667.47    141.90 o 
   3   2   5      568.12      554.30     48.40 o 
   4   2   5     7409.88     7552.44    177.63 o 
   5   2   5     2921.16     2719.67    107.84 o 
   6   2   5    12271.95    12508.83    292.60 o 
   7   2   5      637.73      701.61     96.35 o 
   8   2   5     2532.30     2765.24    344.04 o 
   9   2   5       17.27       60.81     55.74 o 
 -10   3   5      251.16      327.51    121.99 o 
  -9   3   5      135.64      140.16     76.18 o 
  -8   3   5      434.70      429.14     65.95 o 
  -7   3   5     1450.42     1248.98     93.89 o 
  -6   3   5     4410.00     4511.67    130.86 o 
  -5   3   5      216.11      224.60     36.79 o 
  -4   3   5     7091.05     6715.03    142.32 o 
  -3   3   5    10949.01    11063.05    169.45 o 
  -2   3   5    18047.44    17516.28    205.57 o 
  -1   3   5     6536.11     6512.45    118.07 o 
   0   3   5      539.42      499.90     33.99 o 
   1   3   5     1270.71     1202.56     78.02 o 
   2   3   5    63789.26    64575.29    515.68 o 
   3   3   5      267.20      253.38     47.01 o 
   4   3   5       22.76       45.03     22.92 o 
   5   3   5     2855.20     2868.86    115.66 o 
   6   3   5      373.05      369.58     99.44 o 
   7   3   5     3799.89     3872.95    197.36 o 
   8   3   5      871.32      846.18    145.08 o 
   9   3   5      161.01      158.66     62.47 o 
 -10   4   5      257.17      163.66    221.31 o 
  -9   4   5      439.85      172.17    189.91 o 
  -8   4   5     5953.95     6264.78    223.85 o 
  -7   4   5     1103.14     1030.06     89.22 o 
  -6   4   5      233.07      222.42     42.74 o 
  -5   4   5       18.94       14.24     20.67 o 
  -4   4   5     5331.15     5400.36    162.16 o 
  -3   4   5     9212.28     9259.20    172.66 o 
  -2   4   5    34325.64    35373.85    324.19 o 
  -1   4   5    23791.56    23471.97    249.71 o 
   0   4   5     1088.85      922.32     50.80 o 
   1   4   5    29284.22    29125.20    410.59 o 
   2   4   5    15159.25    14992.09    310.32 o 
   3   4   5     5813.57     5614.55    177.77 o 
   4   4   5     2727.72     2805.81    134.39 o 
   5   4   5        7.44        9.99     27.45 o 
   6   4   5       86.78       70.73     49.73 o 
   7   4   5      648.23      613.40    114.95 o 
   8   4   5     2647.18     2887.43    269.61 o 
   9   4   5       48.56       40.77     54.96 o 
 -10   5   5       74.63       18.77     95.96 o 
  -9   5   5      533.96       87.36    202.80 o 
  -8   5   5      154.88      214.61     64.41 o 
  -7   5   5     8501.38     9354.74    264.01 o 
  -6   5   5      833.49      821.75     84.70 o 
  -5   5   5      497.14      457.00     58.40 o 
  -4   5   5        2.12       16.98     19.38 o 
  -3   5   5     4178.93     4252.94    128.47 o 
  -2   5   5     1117.58     1115.07     66.65 o 
  -1   5   5     8856.37     8848.32    211.17 o 
   0   5   5        1.61       17.79     24.05 o 
   1   5   5     1160.36     1094.79     92.47 o 
   2   5   5      543.00      483.35     79.33 o 
   3   5   5    19325.67    19083.73    400.06 o 
   4   5   5     1556.53     1493.18    120.10 o 
   5   5   5     4360.80     4963.42    289.46 o 
   6   5   5      208.87      298.68     77.15 o 
   7   5   5     1785.33     1661.84    355.55 o 
   8   5   5      224.05       76.52    136.75 o 
   9   5   5      811.94      933.47    207.37 o 
  -9   6   5       66.14       33.03    113.97 o 
  -8   6   5     4190.75     4542.72    236.36 o 
  -7   6   5      514.61      515.13     82.60 o 
  -6   6   5      339.41      335.56     65.03 o 
  -5   6   5     1277.50     1236.61     83.48 o 
  -4   6   5       12.29       10.26     23.18 o 
  -3   6   5     9158.46     9209.74    203.21 o 
  -2   6   5     9532.48     9481.04    201.40 o 
  -1   6   5     4206.95     4052.33    187.72 o 
   0   6   5    17591.77    17420.68    386.16 o 
   1   6   5     8385.18     7940.73    262.95 o 
   2   6   5    11330.75    11302.08    320.88 o 
   3   6   5     6346.37     6348.82    250.96 o 
   4   6   5       66.79       54.38     41.14 o 
   5   6   5      243.97      234.68     90.59 o 
   6   6   5      141.03      114.26     73.00 o 
   7   6   5        5.36      -39.26     39.26 o 
   8   6   5     1899.14     1860.22    318.27 o 
  -9   7   5      171.98      -16.39    112.35 o 
  -8   7   5        1.61      -24.58     66.67 o 
  -7   7   5      117.84      128.41     57.69 o 
  -6   7   5      286.25      287.67     65.84 o 
  -5   7   5     2140.36     2096.68    113.70 o 
  -4   7   5     1565.57     1494.15     94.73 o 
  -3   7   5     2256.21     2076.39    105.74 o 
  -2   7   5     9960.02     9684.18    237.79 o 
  -1   7   5      150.98      196.62     59.62 o 
   0   7   5       16.33       19.20     30.24 o 
   1   7   5    11677.94    11143.07    338.18 o 
   2   7   5    18207.34    18482.19    442.61 o 
   3   7   5     2341.97     2239.67    187.25 o 
   4   7   5       22.67       32.14     56.89 o 
   5   7   5      144.71      200.11     83.51 o 
   6   7   5       44.62       25.09     51.64 o 
   7   7   5     1175.18     1044.77    286.37 o 
   8   7   5      165.89       38.39    146.81 o 
  -8   8   5      216.61      388.58    213.93 o 
  -7   8   5      608.72      733.62    132.50 o 
  -6   8   5     6871.90     7240.32    302.23 o 
  -5   8   5        0.73       30.10     36.29 o 
  -4   8   5     2447.83     2519.47    127.31 o 
  -3   8   5      501.07      560.94     73.72 o 
  -2   8   5      107.79      163.11     50.37 o 
  -1   8   5     5780.75     6277.71    326.20 o 
   0   8   5     7062.00     7204.19    290.26 o 
   1   8   5     5503.01     5332.75    254.14 o 
   2   8   5       23.77       36.61     37.83 o 
   3   8   5      271.90      231.86     84.96 o 
   4   8   5     1317.58     1349.18    289.37 o 
   5   8   5       75.14       42.64     63.62 o 
   7   8   5      167.70       86.63    109.91 o 
  -7   9   5     1225.04     1538.68    174.17 o 
  -6   9   5      174.22      219.29     85.81 o 
  -5   9   5      118.34      172.80     75.03 o 
  -4   9   5      927.44     1035.72    112.05 o 
  -3   9   5     3372.31     3773.88    185.34 o 
  -2   9   5     1647.03     1640.97    125.24 o 
  -1   9   5     1029.48      978.16    102.58 o 
   0   9   5     1047.53      766.80    128.03 o 
   1   9   5      435.19      459.49    121.19 o 
   2   9   5       40.33      112.95     67.86 o 
   3   9   5      306.16      337.10    115.00 o 
   4   9   5     4547.39     4519.49    469.03 o 
   5   9   5       43.39       19.18     66.99 o 
   6   9   5      137.73       18.25     83.09 o 
  -7  10   5      214.91      221.04    131.53 o 
  -6  10   5        0.06      -15.14     89.57 o 
  -5  10   5      348.58      340.53    129.26 o 
  -4  10   5     1780.94     1662.13    281.30 o 
  -3  10   5     8606.46     9371.56    362.54 o 
  -2  10   5      935.87      787.39    127.83 o 
  -1  10   5      213.43      287.50     82.14 o 
   0  10   5     1021.25      856.21    167.77 o 
   1  10   5       33.85       21.78     73.19 o 
   2  10   5      434.40      222.63    148.13 o 
   4  10   5     1527.26     1443.61    285.74 o 
   5  10   5      184.42      131.16    164.64 o 
  -5  11   5      269.58      196.82    121.09 o 
  -4  11   5      202.82      201.84    119.90 o 
  -3  11   5       91.30      176.31     99.73 o 
  -2  11   5     2384.62     2370.28    353.30 o 
  -1  11   5     2031.82     1796.93    303.13 o 
   0  11   5      420.22      211.78    315.33 o 
   1  11   5     1305.46     1143.60    294.88 o 
   2  11   5        0.47        2.76     66.72 o 
   3  11   5       27.65       -3.75     68.29 o 
   4  11   5      394.08      191.16    273.98 o 
  -3  12   5      114.08      116.73    107.19 o 
  -2  12   5      201.80       75.92     88.87 o 
  -1  12   5      770.32      224.54    276.80 o 
   0  12   5      127.69       65.71     79.48 o 
   1  12   5     1222.07     1316.13    279.36 o 
   2  12   5      111.96      103.87     89.35 o 
 -10   0   6     3475.89     4062.47    430.87 o 
  -8   0   6    13761.87    14435.59    684.46 o 
  -6   0   6      693.90      702.71     82.02 o 
  -4   0   6     3165.46     3223.69    203.42 o 
  -2   0   6    39132.13    40506.02    643.93 o 
   0   0   6    41273.70    44404.42    415.96 o 
   2   0   6    61698.30    64702.33    938.68 o 
   4   0   6      837.48      856.25    163.64 o 
   6   0   6      695.44      729.14    128.91 o 
   8   0   6     7806.82     9044.86    584.00 o 
 -11   1   6      499.26      299.03    133.94 o 
 -10   1   6      176.11      220.00    183.66 o 
  -9   1   6       25.31       36.05     54.13 o 
  -8   1   6      146.10      116.26    137.93 o 
  -7   1   6     8914.09     9407.29    268.26 o 
  -6   1   6     5576.88     5707.42    123.30 o 
  -5   1   6     1305.82     1305.11     60.31 o 
  -4   1   6     2521.67     2372.51     67.32 o 
  -3   1   6     1269.49     1198.79     47.86 o 
  -2   1   6    51070.87    53202.82    433.39 o 
  -1   1   6     3516.21     3412.84     74.32 o 
   0   1   6    11074.59    11387.78    147.44 o 
   1   1   6     2407.75     2026.34     84.86 o 
   2   1   6    32864.28    33881.36    371.56 o 
   3   1   6    37694.06    37928.38    422.40 o 
   4   1   6      569.45      556.12     47.80 o 
   5   1   6     4616.19     4758.22    300.78 o 
   6   1   6      600.33      608.01     86.50 o 
   7   1   6      114.37       75.56     40.32 o 
   8   1   6      121.06       32.52     73.90 o 
   9   1   6     2208.35     2481.75    362.06 o 
 -10   2   6       19.53       62.15     80.35 o 
  -9   2   6      234.75      298.63     97.47 o 
  -8   2   6      123.28      133.31     70.01 o 
  -7   2   6     3184.44     3273.06    123.20 o 
  -6   2   6     4966.70     4624.88    114.86 o 
  -5   2   6      472.20      453.94     42.51 o 
  -4   2   6     2740.14     2472.47     78.61 o 
  -3   2   6    27176.32    28494.35    243.62 o 
  -2   2   6     4981.49     4892.85     98.17 o 
  -1   2   6    55306.89    56264.91    319.54 o 
   0   2   6    12558.66    12385.72    156.82 o 
   1   2   6    17236.84    17023.36    177.30 o 
   2   2   6     1226.01     1117.75     76.12 o 
   3   2   6     4009.73     3909.46    146.81 o 
   4   2   6     4587.96     4353.02    166.78 o 
   5   2   6        0.31       -3.00     26.05 o 
   6   2   6     2544.48     2497.80    207.91 o 
   7   2   6       22.04      -18.80     41.00 o 
   8   2   6        7.15       17.30     48.69 o 
   9   2   6      117.92       -3.16     57.90 o 
 -10   3   6       21.87       67.91     78.31 o 
  -9   3   6      285.59      154.81    182.16 o 
  -8   3   6       87.23       46.43     58.86 o 
  -7   3   6     5570.12     5616.55    186.30 o 
  -6   3   6     3210.14     3310.90    113.53 o 
  -5   3   6     5601.67     5556.19    135.82 o 
  -4   3   6      749.71      668.07     48.21 o 
  -3   3   6     6731.98     6619.30    134.37 o 
  -2   3   6     1379.99     1311.66     81.30 o 
  -1   3   6     4462.85     4428.47    110.74 o 
   0   3   6     7665.47     7864.65    213.80 o 
   1   3   6    25107.81    25602.36    354.10 o 
   2   3   6    22843.84    23246.89    318.87 o 
   3   3   6     6834.14     6499.62    182.53 o 
   4   3   6     4775.11     4715.24    168.27 o 
   5   3   6     1439.01     1272.21     95.70 o 
   6   3   6      538.53      415.73    150.13 o 
   7   3   6    12465.49    13753.98    553.76 o 
   8   3   6      154.04       39.12     88.18 o 
   9   3   6      288.86      138.12     72.81 o 
 -10   4   6      188.28       48.06     92.08 o 
  -9   4   6     1322.23     1251.32    236.20 o 
  -8   4   6     2211.17     2113.00    200.36 o 
  -7   4   6     1224.84     1095.44     91.35 o 
  -6   4   6     5903.85     5849.92    182.50 o 
  -5   4   6     5461.31     5458.42    146.13 o 
  -4   4   6     5635.74     5224.65    200.20 o 
  -3   4   6    34768.18    35708.59    342.35 o 
  -2   4   6        5.33       61.06     28.09 o 
  -1   4   6        6.29       12.29     13.86 o 
   0   4   6      460.13      465.58     39.08 o 
   1   4   6     6627.91     6579.47    199.70 o 
   2   4   6     2558.91     2455.52    129.68 o 
   3   4   6    11563.91    11676.03    261.08 o 
   4   4   6    11725.02    11750.56    278.81 o 
   5   4   6      654.70      575.41     84.78 o 
   6   4   6     4863.45     4625.14    244.64 o 
   7   4   6      585.59      599.63    117.30 o 
   8   4   6     1312.38     1542.82    201.15 o 
   9   4   6      122.89       76.41     65.98 o 
 -10   5   6      129.06       18.53     73.88 o 
  -9   5   6      131.61       89.81     79.93 o 
  -8   5   6      880.97      906.02    164.45 o 
  -7   5   6        4.48       29.10     36.17 o 
  -6   5   6     2070.26     2016.98    102.43 o 
  -5   5   6      399.98      368.63     53.30 o 
  -4   5   6        1.06        0.01     18.71 o 
  -3   5   6     2582.48     2563.20    101.76 o 
  -2   5   6    67424.14    69030.28    501.00 o 
  -1   5   6     5658.15     5757.97    149.25 o 
   0   5   6      647.86      510.83     72.97 o 
   1   5   6      833.00      642.92     73.08 o 
   2   5   6     2203.04     1995.52    128.44 o 
   3   5   6        3.27       15.21     27.14 o 
   4   5   6    10922.67    10786.70    377.94 o 
   5   5   6      428.61      451.46     81.23 o 
   6   5   6     1263.05     1255.65    134.80 o 
   7   5   6       19.40       -3.97     41.69 o 
   8   5   6     1860.33     2060.47    240.41 o 
  -9   6   6       65.14      -41.74     70.73 o 
  -8   6   6     1243.65      781.55    576.31 o 
  -7   6   6      331.21      288.28     66.69 o 
  -6   6   6     1759.81     1962.44    124.79 o 
  -5   6   6     8922.38     9263.32    220.49 o 
  -4   6   6      143.93      107.99     34.71 o 
  -3   6   6    21731.67    21989.47    374.54 o 
  -2   6   6      340.43      372.56     52.02 o 
  -1   6   6      151.86      122.33     35.24 o 
   0   6   6      631.83      673.99     92.12 o 
   1   6   6       24.45       63.29     35.09 o 
   2   6   6     6520.87     6361.31    244.75 o 
   3   6   6     9494.45     9786.37    381.01 o 
   4   6   6      595.35      484.23     94.51 o 
   5   6   6     2157.02     2431.54    217.39 o 
   6   6   6      597.84      414.42    115.90 o 
   7   6   6      557.80      140.43    259.97 o 
   8   6   6     1716.05     1483.39    297.63 o 
  -9   7   6       13.35      -33.65    115.22 o 
  -8   7   6      300.79      122.79    168.08 o 
  -7   7   6     4063.85     4257.06    199.29 o 
  -6   7   6      217.13      148.56     54.84 o 
  -5   7   6      517.86      476.85     77.23 o 
  -4   7   6     3862.08     3956.43    150.47 o 
  -3   7   6     1289.75     1220.12     82.71 o 
  -2   7   6       44.42       70.61     28.17 o 
  -1   7   6     1120.72     1156.62    112.02 o 
   0   7   6     6478.80     6627.11    261.53 o 
   1   7   6     2564.92     2594.42    186.68 o 
   2   7   6     3582.93     3227.65    214.61 o 
   3   7   6     3185.44     3350.06    201.02 o 
   4   7   6        0.94       24.77     39.71 o 
   5   7   6      611.55      541.71    136.68 o 
  -8   8   6       51.59       85.82    164.02 o 
  -7   8   6      531.28      670.89    132.08 o 
  -6   8   6     1088.86     1230.25    118.88 o 
  -5   8   6      392.22      428.09     69.19 o 
  -4   8   6     4289.98     4583.95    171.98 o 
  -3   8   6     1882.82     1720.19    103.74 o 
  -2   8   6      710.73      627.37     90.71 o 
  -1   8   6    13978.53    14574.94    347.28 o 
   0   8   6      182.81      178.55     58.59 o 
   1   8   6     2912.38     2600.08    179.82 o 
   2   8   6      172.37      111.36     60.05 o 
   3   8   6      478.30      348.23     93.07 o 
   4   8   6     1843.15     1511.32    187.29 o 
   5   8   6     1526.27     1523.05    269.98 o 
   6   8   6      650.04      295.80    348.05 o 
   7   8   6        1.63      -61.55     61.55 o 
  -7   9   6      511.55      611.11    176.02 o 
  -6   9   6     1618.84     1762.19    175.04 o 
  -5   9   6     1208.52     1295.30    109.57 o 
  -4   9   6      617.24      744.47    108.29 o 
  -3   9   6     1516.95     1633.23    128.19 o 
  -2   9   6     1759.12     1829.70    134.41 o 
  -1   9   6     3879.06     3943.77    193.44 o 
   0   9   6     1363.98     1142.95    128.28 o 
   1   9   6      787.03      726.88    125.53 o 
   2   9   6     4607.76     4682.48    259.42 o 
   3   9   6     2642.67     2736.47    256.98 o 
   4   9   6      395.63      151.07    232.51 o 
   5   9   6     1401.67     1663.30    299.38 o 
   6   9   6      281.96       33.18    139.49 o 
  -6  10   6       71.32      132.99     97.33 o 
  -5  10   6      244.83      297.09    114.88 o 
  -4  10   6     1321.85     1326.35    203.67 o 
  -3  10   6      233.82      284.60     75.10 o 
  -2  10   6     2382.65     2322.79    160.93 o 
  -1  10   6      138.27      185.82     63.68 o 
   0  10   6      253.97      239.95    106.23 o 
   1  10   6     2167.02     2380.85    245.41 o 
   3  10   6      155.08      -19.15     71.19 o 
   4  10   6       28.77      -36.59     55.86 o 
   5  10   6       77.57       -9.71     72.48 o 
  -5  11   6      342.18      315.66    145.12 o 
  -4  11   6      171.47       37.70    121.04 o 
  -3  11   6       77.91       83.23     85.92 o 
  -2  11   6     2002.86     2134.93    183.29 o 
  -1  11   6       25.84       17.97     47.42 o 
   0  11   6      621.64      722.12    233.57 o 
   1  11   6     1405.03     1003.73    269.86 o 
   2  11   6      348.92      159.86    220.63 o 
   3  11   6     2007.55     1624.51    313.52 o 
   4  11   6      637.88      238.92    458.95 o 
  -3  12   6      671.92      458.81    224.50 o 
  -2  12   6      126.24        1.63     85.28 o 
  -1  12   6     1075.48      374.78    523.95 o 
   0  12   6     3153.83     3709.04    300.43 o 
   1  12   6      337.26      209.56    305.64 o 
   2  12   6        1.25       25.66     78.23 o 
  -9   0   7      248.22      191.91    122.35 o 
  -7   0   7      267.60      164.77     94.46 o 
  -5   0   7    39289.82    40107.43    885.01 o 
  -3   0   7    54380.68    55687.00    875.50 o 
  -1   0   7    21587.14    22148.46    265.28 o 
   1   0   7     3400.20     3392.90    199.92 o 
   3   0   7    16931.98    17042.89    333.34 o 
   5   0   7     1193.07     1343.15    190.29 o 
   7   0   7     4043.28     3510.63    364.19 o 
 -10   1   7      115.15      199.45     97.31 o 
  -9   1   7      107.34       53.42     73.31 o 
  -8   1   7     1428.24     1326.90    155.69 o 
  -7   1   7     8516.40     8719.25    350.87 o 
  -6   1   7     1118.39      939.98     57.52 o 
  -5   1   7     3010.49     2941.86     87.02 o 
  -4   1   7     3616.71     3522.85    103.71 o 
  -3   1   7        9.04       49.71     16.36 o 
  -2   1   7    59398.11    60638.31    327.82 o 
  -1   1   7    15112.47    15582.99    171.83 o 
   0   1   7     2718.69     2446.27     74.86 o 
   1   1   7      966.52      798.59     58.66 o 
   2   1   7     1262.06     1199.25     76.34 o 
   3   1   7    16008.06    15768.25    285.98 o 
   4   1   7     8691.28     8690.46    175.83 o 
   5   1   7     1304.89     1221.05    149.57 o 
   6   1   7     2523.19     2443.49    200.22 o 
   7   1   7     4274.14     4069.78    276.06 o 
 -10   2   7     1275.10     1085.11    196.52 o 
  -9   2   7      294.91      222.25     91.87 o 
  -8   2   7      760.93      802.57    151.03 o 
  -7   2   7     2962.70     2809.96    203.06 o 
  -6   2   7     7774.74     7903.99    164.16 o 
  -5   2   7     1080.40     1025.52     57.24 o 
  -4   2   7     3773.76     3520.21     92.53 o 
  -3   2   7     1889.68     1946.71     65.90 o 
  -2   2   7    12742.75    12801.90    159.75 o 
  -1   2   7    19815.20    19792.77    197.81 o 
   0   2   7     1495.76     1499.32     55.23 o 
   1   2   7     2461.60     2341.41     72.24 o 
   2   2   7     7844.37     7789.87    198.59 o 
   3   2   7     1351.70     1210.80    127.38 o 
   4   2   7    25073.18    25609.11    414.75 o 
   5   2   7     3725.30     3673.90    228.06 o 
   6   2   7     2504.76     2402.91    201.17 o 
   7   2   7       36.38       65.77     58.20 o 
   9   2   7      170.54      -49.37     54.62 o 
 -10   3   7       28.06      102.99     80.58 o 
  -9   3   7       26.00       -8.00     58.65 o 
  -8   3   7      824.50      761.40    143.00 o 
  -7   3   7      568.28      462.96    107.64 o 
  -6   3   7    13433.42    13990.31    229.64 o 
  -5   3   7      169.87      202.49     35.87 o 
  -4   3   7     1665.76     1478.26     88.26 o 
  -3   3   7     8378.63     8476.62    153.78 o 
  -2   3   7    27615.97    27835.30    268.70 o 
  -1   3   7    14614.53    14670.57    185.68 o 
   0   3   7    19307.32    19437.85    280.63 o 
   1   3   7     3964.41     3885.89     85.67 o 
   2   3   7    13888.72    13543.59    168.59 o 
   3   3   7        0.45        9.62     18.64 o 
   4   3   7       39.91       60.27     30.56 o 
   5   3   7     3932.95     3783.14    165.73 o 
   6   3   7     2034.93     1915.51    265.10 o 
   7   3   7     4200.34     4215.73    324.21 o 
   8   3   7      774.49      707.12    170.56 o 
   9   3   7      232.67      126.68     83.46 o 
 -10   4   7     1520.38     2035.24    337.41 o 
  -9   4   7      356.96      162.79    165.33 o 
  -8   4   7     1265.48     1211.43    169.77 o 
  -7   4   7     3874.75     3712.75    241.99 o 
  -6   4   7       56.32       90.99     31.80 o 
  -5   4   7     3650.81     3565.03    120.32 o 
  -4   4   7     7441.11     7302.99    163.38 o 
  -3   4   7     4655.21     4533.05    124.87 o 
  -2   4   7     1516.50     1436.17     69.95 o 
  -1   4   7    33757.92    34590.00    335.90 o 
   0   4   7     8313.96     8415.55    156.27 o 
   1   4   7     6002.49     5882.55    193.32 o 
   2   4   7    18552.20    18670.16    361.43 o 
   3   4   7       27.88       25.26     22.10 o 
   4   4   7      623.15      739.68    126.76 o 
   5   4   7       34.31       56.21     38.04 o 
   6   4   7        5.87       21.52     41.26 o 
   7   4   7      154.28       85.30     71.40 o 
   8   4   7     1338.16     1308.49    187.13 o 
 -10   5   7       97.33       59.26     90.54 o 
  -9   5   7      462.80      152.05    323.21 o 
  -8   5   7      627.03      616.30    162.01 o 
  -7   5   7     8899.20     8904.55    379.33 o 
  -6   5   7      427.84      433.44     61.12 o 
  -5   5   7       25.71       43.39     25.97 o 
  -4   5   7      107.29      115.11     33.16 o 
  -3   5   7     5124.32     5002.44    142.38 o 
  -2   5   7       62.17       60.38     23.32 o 
  -1   5   7        8.94       14.70     16.78 o 
   0   5   7      172.26      159.80     45.36 o 
   1   5   7     3662.69     3124.41    155.20 o 
   2   5   7     1910.66     1714.79    120.27 o 
   3   5   7    44904.34    46194.07    646.09 o 
   4   5   7      788.47      801.10    106.14 o 
   5   5   7     2289.36     2267.50    144.12 o 
   6   5   7      249.32      293.02     83.90 o 
   7   5   7      115.39       99.57     63.49 o 
   8   5   7       19.71       13.90     62.80 o 
  -9   6   7      178.01      106.34    122.42 o 
  -8   6   7     2432.49     2406.81    309.01 o 
  -7   6   7     1376.26     1492.64    167.38 o 
  -6   6   7       48.70       22.39     31.30 o 
  -5   6   7      891.03      827.24     78.34 o 
  -4   6   7      336.21      351.96     54.67 o 
  -3   6   7     2081.06     2172.59    102.77 o 
  -2   6   7     2432.66     2384.10    103.95 o 
  -1   6   7     9890.51     9536.14    248.73 o 
   0   6   7    15383.18    15280.50    365.85 o 
   1   6   7     1029.99     1062.28    101.58 o 
   2   6   7     9248.08     8811.06    291.78 o 
   3   6   7      601.77      537.54     96.70 o 
   4   6   7      675.50      669.49    112.01 o 
   5   6   7      800.20      774.95    113.94 o 
   6   6   7       60.42       28.30     53.95 o 
   7   6   7     1246.18      966.45    268.35 o 
   8   6   7      717.49      828.58    280.49 o 
  -9   7   7       23.93       13.64    114.22 o 
  -8   7   7      165.63      154.87     97.96 o 
  -7   7   7       33.26        5.04     64.15 o 
  -6   7   7     3974.60     4028.73    187.09 o 
  -5   7   7     5505.05     5601.67    184.26 o 
  -4   7   7      104.50      121.00     39.77 o 
  -3   7   7      669.98      624.21     70.35 o 
  -2   7   7    10407.27    10579.08    288.19 o 
  -1   7   7     1514.46     1314.48    102.02 o 
   0   7   7     4536.50     4067.18    206.55 o 
   1   7   7     8593.58     8590.24    301.94 o 
   2   7   7     5716.89     5583.90    249.11 o 
   3   7   7     1195.45     1046.10    123.81 o 
   4   7   7        9.61       39.75     45.45 o 
   5   7   7     1313.71     1039.64    217.06 o 
   6   7   7      599.47      772.41    233.82 o 
   7   7   7     1253.55     1476.76    293.25 o 
  -8   8   7        1.13      -16.76    148.50 o 
  -7   8   7      866.13      776.40    160.77 o 
  -6   8   7     3438.31     3783.00    191.77 o 
  -5   8   7       88.03       61.28     40.43 o 
  -4   8   7       63.91       37.11     34.26 o 
  -3   8   7       29.37       36.34     36.84 o 
  -2   8   7     4257.68     3977.74    185.62 o 
  -1   8   7     3138.01     3016.68    162.52 o 
   0   8   7      493.91      552.92    118.56 o 
   1   8   7     3625.84     3671.05    215.20 o 
   2   8   7      899.42      840.27    149.22 o 
   3   8   7        4.79        1.64     40.94 o 
   4   8   7     7674.77     7797.04    591.38 o 
   5   8   7      486.87      138.00    174.77 o 
   6   8   7      724.18     1120.33    298.13 o 
   7   8   7        1.54       32.24     66.39 o 
  -7   9   7      339.21      516.07    222.19 o 
  -6   9   7        0.83      -18.92     63.20 o 
  -5   9   7      238.08      216.31     69.20 o 
  -4   9   7      391.17      335.34     78.25 o 
  -3   9   7     1614.53     1857.99    136.93 o 
  -2   9   7     5826.83     5403.23    277.40 o 
  -1   9   7     2700.70     2750.51    164.97 o 
   0   9   7       43.93       -4.50     76.67 o 
   1   9   7      901.27      953.00    145.45 o 
   2   9   7     2099.36     2063.21    232.41 o 
   3   9   7      812.70      600.01    214.18 o 
   5   9   7      907.93      830.71    253.59 o 
   6   9   7        4.32       -3.52     72.55 o 
  -6  10   7        1.61       79.07    152.38 o 
  -5  10   7     2206.29     2422.84    207.82 o 
  -4  10   7     1712.99     2080.38    157.31 o 
  -3  10   7     3525.88     3791.14    202.48 o 
  -2  10   7        0.98       -6.92     40.52 o 
  -1  10   7     1042.17     1084.55    118.80 o 
   0  10   7      237.09      376.35     93.67 o 
   1  10   7     1430.44     1270.72    323.09 o 
   2  10   7      590.57      181.22    236.14 o 
   3  10   7      757.62      964.95    271.61 o 
   4  10   7      253.77      110.50     88.64 o 
   5  10   7       57.47       22.96     72.69 o 
  -5  11   7      496.72      490.93    174.64 o 
  -4  11   7      413.84      309.81    133.27 o 
  -3  11   7     1233.87     1466.01    268.23 o 
  -2  11   7     2931.60     3024.44    243.15 o 
  -1  11   7       29.70       70.36     58.45 o 
   0  11   7      964.64      316.52    402.53 o 
   1  11   7      669.27      261.07    399.28 o 
   2  11   7       39.28        1.69     67.96 o 
   3  11   7     1069.13      291.11    422.05 o 
  -3  12   7      187.49      327.40    134.49 o 
  -2  12   7      289.39      348.55    138.54 o 
  -1  12   7     1440.51     1462.93    183.67 o 
   0  12   7        4.03       21.51     59.42 o 
   1  12   7      203.68       56.56     86.34 o 
 -10   0   8     4920.21     4774.96    476.78 o 
  -8   0   8     1800.41     1664.30    245.21 o 
  -6   0   8       51.35       34.03     58.42 o 
  -4   0   8      921.84      809.69    119.73 o 
  -2   0   8     4328.35     4458.31    238.83 o 
   0   0   8    38046.50    38572.44    443.46 o 
   2   0   8    30742.26    30969.86    708.98 o 
   4   0   8    27118.69    28231.76    468.87 o 
   6   0   8        5.92      -17.51     46.04 o 
 -10   1   8      414.56      559.43    153.19 o 
  -9   1   8      641.02      732.77    155.50 o 
  -8   1   8       85.14       30.96     46.97 o 
  -7   1   8     3403.95     3415.85    163.26 o 
  -6   1   8    16825.78    18066.32   1135.66 o 
  -5   1   8     2330.95     2166.52     78.92 o 
  -4   1   8      384.28      323.24     36.62 o 
  -3   1   8     5217.50     4927.60    190.96 o 
  -2   1   8    12330.00    12178.90    175.49 o 
  -1   1   8       71.10       75.14     16.71 o 
   0   1   8     5398.73     4731.28    101.54 o 
   1   1   8    23466.38    24307.21    323.32 o 
   2   1   8     2231.71     1936.47    100.51 o 
   3   1   8    38483.59    39602.21    473.84 o 
   4   1   8     2535.25     2474.65    105.94 o 
   5   1   8      734.92      718.61    113.80 o 
   6   1   8      352.17      540.64    122.42 o 
   7   1   8      535.92      450.94    124.17 o 
 -10   2   8       15.17       11.02     65.10 o 
  -9   2   8      687.55      202.05    297.38 o 
  -8   2   8     1096.17     1060.12    140.25 o 
  -7   2   8    12292.32    12312.77    425.79 o 
  -6   2   8     2657.21     2555.38    207.64 o 
  -5   2   8    11426.29    11706.61    215.52 o 
  -4   2   8     1208.05     1061.76     58.86 o 
  -3   2   8      108.90       76.01     19.69 o 
  -2   2   8    12104.76    12130.08    158.53 o 
  -1   2   8    52779.19    53711.59    340.69 o 
   0   2   8     1477.01     1422.89     57.08 o 
   1   2   8     2940.89     2873.19     84.78 o 
   2   2   8        8.48       24.91     24.21 o 
   3   2   8      494.56      508.36     67.08 o 
   4   2   8     8019.55     7640.43    233.79 o 
   5   2   8      423.34      332.07     89.55 o 
   6   2   8       61.25      106.84     59.44 o 
   8   2   8       54.80       23.97     57.72 o 
 -10   3   8       55.71      -69.69     69.69 o 
  -9   3   8      363.92      151.16    156.57 o 
  -8   3   8      485.22      409.36    109.47 o 
  -7   3   8      402.48      217.71     82.94 o 
  -6   3   8     6456.00     6562.28    220.52 o 
  -5   3   8     2558.81     2527.43     94.22 o 
  -4   3   8     1103.31     1091.74     61.66 o 
  -3   3   8     2326.50     2356.74     83.44 o 
  -2   3   8      194.01      224.32     41.69 o 
  -1   3   8    41692.46    42300.37    326.95 o 
   0   3   8     6387.32     6102.38    126.95 o 
   1   3   8      468.29      350.57     34.26 o 
   2   3   8     9908.57     9684.25    219.95 o 
   3   3   8     6710.82     6678.29    196.48 o 
   4   3   8     6135.59     6238.04    203.94 o 
   5   3   8    10342.74    10549.24    351.97 o 
   6   3   8     1259.48     1142.63    128.91 o 
   8   3   8       18.88      -18.80     44.18 o 
 -10   4   8     1267.64     1656.92    314.77 o 
  -9   4   8      391.00      174.87    178.28 o 
  -8   4   8      112.48      148.85     83.95 o 
  -7   4   8      805.16      834.64    144.83 o 
  -6   4   8     3031.26     2912.18    154.69 o 
  -5   4   8    12832.71    13108.42    228.72 o 
  -4   4   8     3788.58     3651.10    118.20 o 
  -3   4   8     3457.16     3444.40    110.77 o 
  -2   4   8     8713.67     8937.11    170.26 o 
  -1   4   8      876.97      886.55     54.14 o 
   0   4   8     4991.41     4735.45    171.98 o 
   1   4   8     6564.64     6199.23    203.96 o 
   2   4   8     2281.48     2355.28    133.33 o 
   3   4   8      623.54      579.32     73.97 o 
   4   4   8    16199.65    17044.19    352.38 o 
   5   4   8      235.28      150.75     52.83 o 
   6   4   8      511.14      624.36    120.85 o 
   8   4   8      266.98      114.07    100.89 o 
 -10   5   8      656.29      851.48    271.98 o 
  -9   5   8      318.58      140.18    132.49 o 
  -8   5   8      677.20      553.56    127.30 o 
  -7   5   8       33.82      -13.03     47.69 o 
  -6   5   8     5643.36     5697.52    224.39 o 
  -5   5   8       68.07       46.65     26.03 o 
  -4   5   8     7229.64     7277.78    178.74 o 
  -3   5   8     2649.24     2510.85    103.89 o 
  -2   5   8    30677.60    31434.62    550.03 o 
  -1   5   8     1043.21      961.76     60.67 o 
   0   5   8      274.43      205.01     52.84 o 
   1   5   8        0.94       -1.80     22.99 o 
   2   5   8     5773.57     5873.65    224.05 o 
   3   5   8       38.95       35.01     31.63 o 
   4   5   8     2222.36     2175.35    155.34 o 
   5   5   8       30.61       66.08     41.26 o 
   6   5   8     1271.85     1486.40    246.09 o 
   7   5   8      281.55        1.51     54.09 o 
   8   5   8     6161.94     7013.61    455.22 o 
  -9   6   8        1.72       16.72     80.11 o 
  -8   6   8      613.81      387.48    322.40 o 
  -7   6   8       44.23       47.18     65.05 o 
  -6   6   8     1683.67     1762.56    136.19 o 
  -5   6   8     8033.29     8465.03    220.60 o 
  -4   6   8      363.86      435.11     62.78 o 
  -3   6   8     8532.97     8332.10    199.24 o 
  -2   6   8     6221.53     6122.29    163.99 o 
  -1   6   8      426.35      400.75     65.67 o 
   0   6   8      292.45      261.92     67.55 o 
   1   6   8       90.50       67.42     32.97 o 
   2   6   8     2591.91     2591.05    162.58 o 
   3   6   8     1986.24     1781.92    142.05 o 
   4   6   8     8186.41     7992.66    307.98 o 
   5   6   8     3113.28     3017.12    202.48 o 
   6   6   8      109.35       55.74     53.52 o 
   7   6   8      370.78       19.63     67.89 o 
  -9   7   8      149.64      123.33    105.81 o 
  -8   7   8       21.15       12.48     78.66 o 
  -7   7   8      502.63      520.44    129.15 o 
  -6   7   8     1099.96     1231.18    124.93 o 
  -5   7   8      223.69      191.76     48.98 o 
  -4   7   8      335.43      301.35     53.24 o 
  -3   7   8      296.95      323.29     55.16 o 
  -2   7   8     3467.76     3159.92    155.76 o 
  -1   7   8    12694.27    12562.86    311.26 o 
   0   7   8     8286.58     8303.18    296.23 o 
   1   7   8       58.39       51.96     34.29 o 
   2   7   8       91.21       94.60     47.55 o 
   3   7   8     5142.39     4689.31    285.96 o 
   4   7   8     1410.97     1382.94    143.21 o 
   5   7   8     3351.22     3324.37    266.80 o 
   6   7   8     3588.06     3799.37    438.88 o 
   7   7   8      883.24      204.87    330.41 o 
  -8   8   8       53.38      126.73    165.77 o 
  -7   8   8     4283.79     4623.17    311.44 o 
  -6   8   8      923.39     1083.78    175.33 o 
  -5   8   8     1334.74     1323.82    101.36 o 
  -4   8   8     4928.48     5292.34    217.11 o 
  -3   8   8      157.04      149.29     54.19 o 
  -2   8   8      755.20      751.63    101.23 o 
  -1   8   8    11131.91    11207.75    313.86 o 
   0   8   8      433.30      305.40     82.47 o 
   1   8   8      240.39      211.71     69.69 o 
   2   8   8      158.71      125.89     57.76 o 
   3   8   8     1604.65     1481.05    148.01 o 
   4   8   8      488.79      264.11     83.96 o 
   5   8   8     1416.77     1157.99    250.21 o 
   6   8   8       77.87       23.19     68.70 o 
  -7   9   8       15.40       14.64    138.49 o 
  -6   9   8     3525.61     4172.82    405.47 o 
  -5   9   8       59.34       71.13     51.95 o 
  -4   9   8       95.74      109.71     55.72 o 
  -3   9   8     4454.26     4646.62    301.71 o 
  -2   9   8      771.08      813.21    112.54 o 
  -1   9   8      120.69       89.24     47.17 o 
   0   9   8     2598.08     2331.98    183.99 o 
   1   9   8     1279.39     1137.90    141.43 o 
   2   9   8     1262.51     1352.44    145.54 o 
   3   9   8     5460.26     5760.17    407.22 o 
   4   9   8      607.94      160.60    230.88 o 
   5   9   8        1.70      -55.03     65.64 o 
  -5  10   8       32.38       40.53     64.28 o 
  -4  10   8     1474.84     1621.92    144.66 o 
  -3  10   8      197.17      177.93     64.13 o 
  -2  10   8       49.68       65.91     47.88 o 
  -1  10   8      127.93      152.91     61.37 o 
   0  10   8     2180.64     2251.47    191.28 o 
   1  10   8     2132.48     2019.10    313.27 o 
   2  10   8     1593.07     2055.76    318.27 o 
   3  10   8       47.26        7.48     72.75 o 
   4  10   8     1494.54     1299.74    333.29 o 
  -5  11   8      446.23      564.61    277.61 o 
  -4  11   8      257.63      166.74     97.83 o 
  -3  11   8       86.65      105.28     64.28 o 
  -2  11   8      340.20      335.32     87.48 o 
  -1  11   8       53.31       56.82     65.08 o 
   0  11   8     1220.03     1411.02    148.76 o 
   1  11   8     1514.03     1618.01    295.00 o 
   2  11   8      846.63      217.28    379.70 o 
   3  11   8     3115.81     3665.38    470.40 o 
  -2  12   8     1680.36     1830.14    249.07 o 
  -1  12   8     1119.41     1512.04    198.07 o 
   0  12   8      631.67      619.29    144.28 o 
  -9   0   9      956.83      861.99    231.45 o 
  -7   0   9     1915.39     2059.01    256.97 o 
  -5   0   9    45524.56    45496.03    982.72 o 
  -3   0   9     8304.32     8450.23    364.69 o 
  -1   0   9     1653.09     1495.03     84.12 o 
   1   0   9     1422.45     1293.36    138.74 o 
   3   0   9      366.22      470.97     79.90 o 
   5   0   9     7945.26     7236.81    466.15 o 
   7   0   9     2141.03     1933.53    281.37 o 
 -10   1   9     1224.92     1333.88    204.32 o 
  -9   1   9      578.23      370.01    108.31 o 
  -8   1   9       81.19      112.69     68.21 o 
  -7   1   9       90.29       74.80     41.68 o 
  -6   1   9     2115.53     1915.01    160.68 o 
  -5   1   9      454.26      486.97     96.60 o 
  -4   1   9    15092.05    15027.45    371.76 o 
  -3   1   9      848.47      849.77     83.73 o 
  -2   1   9    33759.97    34943.47    249.74 o 
  -1   1   9    31108.03    31094.13    243.45 o 
   0   1   9     6548.25     6564.68    127.01 o 
   1   1   9      233.24      169.27     32.54 o 
   2   1   9    10622.17    10324.72    238.91 o 
   3   1   9     7830.08     7747.72    219.91 o 
   4   1   9     1405.31     1466.24     83.99 o 
   5   1   9     9954.01     9507.35    380.97 o 
   6   1   9     5097.78     5269.10    304.39 o 
   7   1   9      308.84      394.72    110.33 o 
 -10   2   9     1098.36     1078.92    301.63 o 
  -9   2   9      589.83      270.12    338.16 o 
  -8   2   9      353.27      344.06    104.75 o 
  -7   2   9     2007.70     2023.39    132.34 o 
  -6   2   9      716.02      727.36     85.13 o 
  -5   2   9       13.87        9.24     23.21 o 
  -4   2   9     7920.86     7569.09    180.00 o 
  -3   2   9     5715.15     5588.12    119.58 o 
  -2   2   9    15128.21    15438.26    183.95 o 
  -1   2   9     6946.77     6884.96    127.93 o 
   0   2   9    21584.76    21973.87    232.21 o 
   1   2   9      888.75      856.10     50.94 o 
   2   2   9      385.37      352.23     58.25 o 
   3   2   9     3695.70     3500.14    155.11 o 
   4   2   9    18006.29    18267.83    374.06 o 
   5   2   9        0.37       48.63     39.77 o 
   6   2   9      408.17      391.47    103.46 o 
   7   2   9       66.51       94.11     70.66 o 
   8   2   9      122.54        7.74     56.08 o 
 -10   3   9      788.75      162.36    373.57 o 
  -9   3   9      170.28      100.32     80.01 o 
  -8   3   9      838.31      867.23    156.96 o 
  -7   3   9        0.97       15.42     49.04 o 
  -6   3   9    22073.64    22443.96    417.57 o 
  -5   3   9       80.44       66.35     36.12 o 
  -4   3   9      826.40      773.28     52.24 o 
  -3   3   9     6068.88     5953.86    130.63 o 
  -2   3   9      723.69      676.95     49.78 o 
  -1   3   9    20517.43    20403.49    234.22 o 
   0   3   9    20248.73    20583.98    247.55 o 
   1   3   9     1261.93     1135.78     55.89 o 
   2   3   9     2956.54     2684.66    120.90 o 
   3   3   9      322.90      426.19     61.44 o 
   4   3   9    18129.03    18765.57    363.20 o 
   5   3   9     3778.35     3663.55    214.36 o 
   6   3   9     1719.58     1795.08    164.35 o 
   7   3   9     1342.77     1451.49    255.84 o 
 -10   4   9     1096.25     1007.36    293.38 o 
  -9   4   9     1658.84     1813.93    296.63 o 
  -8   4   9       24.91       23.84     53.63 o 
  -7   4   9     3751.64     3741.11    266.23 o 
  -6   4   9     1823.85     1676.83    122.95 o 
  -5   4   9     8335.86     8513.80    255.29 o 
  -4   4   9     1592.34     1576.11     79.99 o 
  -3   4   9      193.65      217.34     38.41 o 
  -2   4   9      704.50      668.28     51.99 o 
  -1   4   9    12173.87    12078.80    192.00 o 
   0   4   9    10845.53    10554.19    325.59 o 
   1   4   9     2405.55     2286.48    209.95 o 
   2   4   9     1677.58     1529.39    112.62 o 
   3   4   9     1136.01     1135.19     91.63 o 
   4   4   9     1723.39     1582.25    115.53 o 
   5   4   9     1207.86     1250.57    129.80 o 
   6   4   9     1483.09     1452.38    185.37 o 
   7   4   9      370.33      133.34     67.82 o 
   8   4   9        0.61        1.11     56.09 o 
  -9   5   9     1614.52     2211.14    327.28 o 
  -8   5   9      219.60      299.69     99.04 o 
  -7   5   9      518.24      717.06    141.58 o 
  -6   5   9      627.81      668.68    101.35 o 
  -5   5   9     5033.35     4826.64    202.68 o 
  -4   5   9      276.84      254.49     47.06 o 
  -3   5   9     3305.94     3236.15    118.31 o 
  -2   5   9      158.64      151.40     34.29 o 
  -1   5   9     3067.15     2921.80    131.74 o 
   0   5   9       14.87       11.82     25.63 o 
   1   5   9    19595.14    19849.27    403.48 o 
   2   5   9     3637.09     3679.60    181.83 o 
   3   5   9    25888.91    26566.15    510.23 o 
   4   5   9      168.41      135.26     56.87 o 
   5   5   9      761.85      588.08    112.43 o 
   6   5   9      155.07       51.41     55.55 o 
   7   5   9     1416.75      606.25    630.16 o 
  -9   6   9      465.16      180.78    247.96 o 
  -8   6   9     1282.55     1333.66    179.18 o 
  -7   6   9     1724.50     1945.51    193.75 o 
  -6   6   9      193.19      299.41     69.73 o 
  -5   6   9     5663.24     5963.12    236.25 o 
  -4   6   9      105.01       93.94     33.37 o 
  -3   6   9      799.59      727.34     68.41 o 
  -2   6   9      241.41      210.19     52.55 o 
  -1   6   9     3859.42     3858.26    164.56 o 
   0   6   9    12685.83    12551.88    363.83 o 
   1   6   9     1035.25      954.36     99.64 o 
   2   6   9     2983.50     3074.70    179.39 o 
   3   6   9      931.82     1106.52    117.09 o 
   4   6   9      899.81      893.49    122.36 o 
   5   6   9      546.32      410.20    100.29 o 
   6   6   9       35.68        3.52     58.11 o 
   7   6   9     1077.71     1022.87    285.74 o 
  -8   7   9       32.24       76.54     87.04 o 
  -7   7   9     2458.61     2491.88    320.84 o 
  -6   7   9     6751.37     6856.29    276.35 o 
  -5   7   9     1747.28     1832.16    141.35 o 
  -4   7   9     1480.83     1462.11     97.14 o 
  -3   7   9      521.88      365.27     67.40 o 
  -2   7   9     1289.88     1382.03    107.35 o 
  -1   7   9     4490.35     4413.03    187.99 o 
   0   7   9     2035.98     1890.73    146.28 o 
   1   7   9     2841.13     2598.56    171.64 o 
   2   7   9      162.16      113.39     64.80 o 
   3   7   9     1810.54     2007.04    163.24 o 
   4   7   9     5005.00     4960.04    270.33 o 
   5   7   9     6160.48     6834.16    383.55 o 
   6   7   9       74.72       54.52     68.78 o 
   7   7   9       46.27       66.65     78.13 o 
  -8   8   9      748.93      734.41    177.32 o 
  -7   8   9      323.53      340.94    126.91 o 
  -6   8   9       32.04       69.92     62.65 o 
  -5   8   9        2.44       15.54     59.36 o 
  -4   8   9      189.55      224.09     65.89 o 
  -3   8   9      131.91      163.45     54.61 o 
  -2   8   9     5772.35     6048.88    271.33 o 
  -1   8   9     1624.70     1638.11    124.16 o 
   0   8   9     1167.56     1162.20    124.46 o 
   1   8   9     2590.82     2342.25    175.76 o 
   2   8   9       12.11       34.84     44.32 o 
   3   8   9      100.41       64.90     52.64 o 
   4   8   9     4392.88     4845.77    332.43 o 
   5   8   9      673.09      980.84    277.24 o 
   6   8   9      123.07       -1.23     60.14 o 
  -6   9   9      222.52      210.43    132.61 o 
  -5   9   9      125.56      187.23     87.94 o 
  -4   9   9     2345.56     2639.09    168.19 o 
  -3   9   9      630.96      637.55     99.83 o 
  -2   9   9      278.84      283.91     68.13 o 
  -1   9   9     7004.51     7210.10    278.59 o 
   0   9   9       21.22       97.51     55.38 o 
   1   9   9       82.91       84.87     62.73 o 
   2   9   9     7128.82     7951.80    607.39 o 
   3   9   9      426.11      249.42    166.26 o 
   4   9   9        3.24       35.16     69.09 o 
   5   9   9     1583.35     1529.31    299.01 o 
  -5  10   9     3906.04     4644.45    462.27 o 
  -4  10   9     1195.94     1394.48    152.69 o 
  -3  10   9      320.00      363.54     83.58 o 
  -2  10   9      196.23      164.16     66.72 o 
  -1  10   9       38.91       61.25     48.66 o 
   0  10   9       96.29       56.23     52.55 o 
   1  10   9     1075.09      755.84    165.86 o 
   2  10   9       28.74      -49.36     52.15 o 
   3  10   9       17.20       30.53     78.20 o 
   4  10   9        8.70       19.45     69.35 o 
  -4  11   9      644.20      882.64    156.66 o 
  -3  11   9      829.42      955.49    139.38 o 
  -2  11   9     2610.52     2870.03    193.34 o 
  -1  11   9     1045.00     1127.56    147.97 o 
   0  11   9     1022.95     1137.94    146.56 o 
   1  11   9      187.44      102.57     74.50 o 
   2  11   9      358.04       96.12    163.89 o 
 -10   0  10     1082.51     1019.87    291.12 o 
  -8   0  10      469.62      486.67    175.53 o 
  -6   0  10     3932.47     3527.02    307.14 o 
  -4   0  10     3588.46     3450.45    261.22 o 
  -2   0  10      832.75      715.11    108.72 o 
   0   0  10    73163.14    75531.13    697.05 o 
   2   0  10      820.46      687.60     79.36 o 
   4   0  10      685.86      668.01     94.17 o 
   6   0  10     1316.05     1388.31    229.32 o 
   8   0  10       88.87       63.18    113.22 o 
 -10   1  10     1661.67     1714.44    215.97 o 
  -9   1  10      669.61      666.19    210.68 o 
  -8   1  10     1432.79     1547.49    176.17 o 
  -7   1  10     1674.33     1806.23    127.82 o 
  -6   1  10     8880.76     8605.13    584.69 o 
  -5   1  10    11583.81    11595.23    759.46 o 
  -4   1  10     5238.73     5140.09    224.00 o 
  -3   1  10     1935.15     1727.65    122.84 o 
  -2   1  10      118.89      106.00     20.29 o 
  -1   1  10      697.64      773.56     51.78 o 
   0   1  10     3027.28     3078.93     92.18 o 
   1   1  10    30185.64    30344.78    333.79 o 
   2   1  10      149.98      117.08     36.49 o 
   3   1  10    20604.77    21013.74    375.40 o 
   4   1  10    12504.18    12484.18    305.82 o 
   5   1  10      745.50      721.12    135.62 o 
   6   1  10       46.08       -2.94     54.23 o 
   7   1  10     1948.57     1957.11    206.21 o 
   8   1  10     1102.19     1111.27    204.87 o 
 -10   2  10       12.07       52.95     80.99 o 
  -8   2  10      666.83      681.22    138.51 o 
  -7   2  10     1748.93     1790.08    129.43 o 
  -6   2  10      284.13      233.25     57.43 o 
  -5   2  10    11012.33    10606.63    277.69 o 
  -4   2  10     2871.56     2586.38    164.70 o 
  -3   2  10      459.15      460.18     44.07 o 
  -2   2  10     4460.88     4495.66    103.85 o 
  -1   2  10     5577.03     5447.98    119.92 o 
   0   2  10      107.86      122.18     23.43 o 
   1   2  10     2035.92     1866.20     76.49 o 
   2   2  10     2529.70     2451.40    103.96 o 
   3   2  10     1787.62     1811.47    115.15 o 
   4   2  10      476.19      456.39     79.08 o 
   5   2  10    12614.79    12610.02    457.14 o 
   6   2  10        1.02      -23.69     44.91 o 
   7   2  10       85.09      206.84     87.33 o 
   8   2  10      139.68      125.58     85.26 o 
 -10   3  10      106.77      -28.18     67.19 o 
  -9   3  10       74.15       17.65     97.08 o 
  -8   3  10      347.74      301.20     96.56 o 
  -7   3  10      675.39      601.97     88.45 o 
  -6   3  10     4634.84     4952.55    311.70 o 
  -5   3  10     2148.82     1908.32    122.66 o 
  -4   3  10     1517.02     1512.84    103.72 o 
  -3   3  10     4154.56     3971.95    107.93 o 
  -2   3  10      347.16      318.79     40.78 o 
  -1   3  10    50836.36    52772.72    391.86 o 
   0   3  10     3011.49     2840.06     98.72 o 
   1   3  10     1508.84     1378.96     64.89 o 
   2   3  10    11004.48    11232.83    256.53 o 
   3   3  10       67.89       85.13     33.40 o 
   4   3  10     6335.17     6219.07    215.99 o 
   5   3  10    11559.83    12424.79    400.89 o 
   6   3  10      296.04      244.66     80.05 o 
   7   3  10      206.05       43.71     56.69 o 
   8   3  10      227.55       16.51     47.31 o 
 -10   4  10      146.98       30.11     71.31 o 
  -9   4  10      352.74      164.67    198.04 o 
  -8   4  10        2.69       22.80     56.00 o 
  -7   4  10      336.29      244.09     84.76 o 
  -6   4  10      149.73      148.60     48.54 o 
  -5   4  10     6131.19     6534.71    230.34 o 
  -4   4  10     9057.20     9316.73    261.50 o 
  -3   4  10       49.33       51.60     21.99 o 
  -2   4  10     6419.23     6327.19    148.71 o 
  -1   4  10      736.26      736.10     54.08 o 
   0   4  10    17725.23    18107.35    349.52 o 
   1   4  10     1382.54     1207.16     99.32 o 
   2   4  10      142.05      150.85     49.86 o 
   3   4  10      800.84      833.17     85.24 o 
   4   4  10     4949.35     5053.66    203.65 o 
   5   4  10     3056.65     2888.53    199.77 o 
   6   4  10       54.31      -12.83     43.01 o 
   7   4  10        2.42        8.47     52.23 o 
  -9   5  10       85.44       73.26     87.95 o 
  -8   5  10       54.54      107.37     79.07 o 
  -7   5  10      878.34      734.45    143.97 o 
  -6   5  10     1235.17     1310.46    118.32 o 
  -5   5  10        4.55       26.75     39.21 o 
  -4   5  10    18453.94    19519.16    394.90 o 
  -3   5  10     1962.36     1862.47     92.89 o 
  -2   5  10    14035.34    14291.27    239.25 o 
  -1   5  10       70.33       66.68     30.73 o 
   0   5  10     6486.77     6457.03    230.34 o 
   1   5  10       36.02      100.29     45.46 o 
   2   5  10     6372.59     6523.31    247.93 o 
   3   5  10       92.63      120.18     49.86 o 
   4   5  10      217.72      136.35     59.70 o 
   5   5  10       76.09       56.59     51.26 o 
   7   5  10      750.21       95.88    123.00 o 
  -9   6  10      357.36      449.72    145.96 o 
  -8   6  10      597.97      652.72    147.03 o 
  -7   6  10        0.56      -39.10     60.32 o 
  -6   6  10      517.27      430.13     86.08 o 
  -5   6  10     8690.86     9154.74    296.84 o 
  -4   6  10     1282.90     1256.76     96.67 o 
  -3   6  10     1948.71     1764.13     96.58 o 
  -2   6  10     2909.17     2743.97    202.70 o 
  -1   6  10       10.39      -23.96     23.96 o 
   0   6  10    12131.20    11741.37    333.20 o 
   1   6  10       19.81       47.02     33.93 o 
   2   6  10      220.90      216.12     67.55 o 
   3   6  10        6.26       -2.66     36.61 o 
   4   6  10      219.08      237.38     83.53 o 
   5   6  10     2103.85     2244.67    314.39 o 
   6   6  10     1715.56     2093.79    327.28 o 
   7   6  10       80.14       47.50     74.69 o 
  -8   7  10      757.38      892.39    185.30 o 
  -7   7  10        0.23       14.76     69.59 o 
  -6   7  10      967.55     1008.05    130.08 o 
  -5   7  10     1362.70     1293.40    138.73 o 
  -4   7  10       70.75       49.26     78.68 o 
  -3   7  10      984.85      998.12     94.21 o 
  -2   7  10     8574.58     8508.20    261.18 o 
  -1   7  10     9890.45     9916.65    334.55 o 
   0   7  10     7982.35     8132.97    299.30 o 
   1   7  10     1136.64     1087.07    122.21 o 
   2   7  10      361.34      286.11     78.71 o 
   3   7  10       84.05       89.51     57.14 o 
   4   7  10     5132.08     5217.15    329.78 o 
   5   7  10     1901.80     2241.54    327.91 o 
   6   7  10     1208.88     1267.33    259.35 o 
  -8   8  10       84.21       89.51    108.75 o 
  -7   8  10      307.73      338.30    117.53 o 
  -6   8  10      300.63      321.57    111.35 o 
  -5   8  10     1731.43     1659.32    183.94 o 
  -4   8  10     2304.06     2317.49    242.27 o 
  -3   8  10     2551.16     2406.06    151.48 o 
  -2   8  10      155.02      127.36     50.44 o 
  -1   8  10      353.65      354.70     72.15 o 
   0   8  10      793.13      734.65    123.12 o 
   1   8  10      188.04      200.98     67.50 o 
   2   8  10      282.23      218.91     75.02 o 
   3   8  10     2625.22     2523.01    237.90 o 
   4   8  10      646.80      670.56    152.78 o 
   5   8  10     1595.38     1569.94    221.50 o 
  -7   9  10      289.84      321.78    191.54 o 
  -6   9  10     2315.26     2489.13    334.41 o 
  -5   9  10     1146.75     1226.20    166.10 o 
  -4   9  10       69.86       50.05     86.26 o 
  -3   9  10     1984.94     1993.54    148.88 o 
  -2   9  10       32.09       26.08     42.43 o 
  -1   9  10        6.13      -17.43     37.75 o 
   0   9  10      367.75      227.24     77.93 o 
   1   9  10     3534.82     3491.91    288.19 o 
   2   9  10     1794.57     2329.12    330.16 o 
   3   9  10      713.62      828.86    175.87 o 
   4   9  10     2423.21     2374.32    258.49 o 
   5   9  10       28.52      140.77     85.31 o 
  -5  10  10        4.77      -20.78     75.33 o 
  -4  10  10       44.80      -30.42     73.73 o 
  -3  10  10      842.76      832.06    124.53 o 
  -2  10  10      211.36      122.28     59.07 o 
  -1  10  10      170.47      197.64     64.98 o 
   0  10  10     5918.54     6158.10    314.80 o 
   1  10  10     1248.43     1488.01    199.67 o 
   2  10  10        4.75      -15.62     53.46 o 
   3  10  10      286.87      105.80     80.57 o 
  -4  11  10     1565.42     1598.50    232.06 o 
  -3  11  10      298.06      317.78     88.15 o 
  -2  11  10      138.67      185.33     76.16 o 
  -1  11  10      163.29      135.81     70.61 o 
   0  11  10       18.06       56.36     58.82 o 
   1  11  10     2125.47     2305.68    271.22 o 
   2  11  10      713.21      326.63    298.93 o 
  -9   0  11     3455.97     3090.14    368.31 o 
  -7   0  11       57.81       77.32     89.20 o 
  -5   0  11    15224.37    15637.00    605.77 o 
  -3   0  11      345.24      332.41     98.33 o 
  -1   0  11      453.23      432.22     57.53 o 
   1   0  11     2178.66     2180.59    137.07 o 
   3   0  11      409.64      349.74     79.00 o 
   5   0  11     9834.93    10225.87    587.75 o 
   7   0  11      305.02      370.07    156.88 o 
 -10   1  11     1989.35     2475.74    367.44 o 
  -9   1  11      206.73      108.80    151.75 o 
  -8   1  11      144.72      155.80     76.86 o 
  -7   1  11       25.22        9.17     34.92 o 
  -6   1  11       23.06        6.96     37.54 o 
  -5   1  11     6653.32     6411.46    279.60 o 
  -4   1  11    12251.56    11611.33    346.70 o 
  -3   1  11    11232.65    10889.52    318.75 o 
  -2   1  11     9147.23     8776.24    317.65 o 
  -1   1  11    28035.75    28353.96    295.73 o 
   0   1  11    18652.13    19011.02    269.46 o 
   1   1  11     8934.97     8708.84    187.19 o 
   2   1  11     2242.06     2070.71    118.55 o 
   3   1  11      565.24      518.16     78.59 o 
   4   1  11       59.86       75.74     36.36 o 
   5   1  11     1126.83     1268.29    150.22 o 
   6   1  11     7337.74     7344.08    378.79 o 
   7   1  11       13.29       -0.95     53.55 o 
   8   1  11     2031.91     2181.41    349.80 o 
 -10   2  11       43.43       80.91     95.77 o 
  -9   2  11      711.41      973.21    266.98 o 
  -8   2  11      133.30      217.79     90.03 o 
  -7   2  11      120.90      140.51     51.31 o 
  -6   2  11      106.09      133.03     58.94 o 
  -5   2  11       83.38       71.19     34.87 o 
  -4   2  11    22814.43    22940.11    400.53 o 
  -3   2  11      952.91      958.29     81.00 o 
  -2   2  11     2840.71     2784.78     85.93 o 
  -1   2  11       58.56       54.13     19.48 o 
   0   2  11    30973.18    31139.33    286.60 o 
   1   2  11      215.24      217.48     35.96 o 
   2   2  11      700.31      763.13     68.27 o 
   3   2  11      315.20      218.68     54.34 o 
   4   2  11     1536.84     1551.83    118.00 o 
   5   2  11      523.18      503.24    140.50 o 
   6   2  11       31.57       67.90     51.78 o 
   7   2  11        6.72       13.07     58.68 o 
   8   2  11      277.69      323.90    117.61 o 
 -10   3  11     1286.11     1576.35    304.64 o 
  -9   3  11      114.88        9.40     69.20 o 
  -8   3  11     5079.22     4894.94    439.25 o 
  -7   3  11       16.65       34.03     40.02 o 
  -6   3  11     6406.83     6496.90    240.91 o 
  -5   3  11       55.21       69.58     38.38 o 
  -4   3  11     1058.83     1161.57     96.58 o 
  -3   3  11     7287.17     7285.98    221.80 o 
  -2   3  11     6780.09     6898.59    149.21 o 
  -1   3  11    13865.51    14023.94    211.37 o 
   0   3  11        5.52       12.92     17.65 o 
   1   3  11     2417.97     2182.98    110.27 o 
   2   3  11     7633.80     7485.54    214.38 o 
   3   3  11     1405.97     1354.95     99.12 o 
   4   3  11    15488.60    16263.60    357.62 o 
   5   3  11     2908.47     3199.86    212.34 o 
   6   3  11      773.34      171.39    233.13 o 
   7   3  11     1590.51      776.52    753.64 o 
  -9   4  11     2793.58     2785.51    364.31 o 
  -8   4  11       91.87       26.65     64.42 o 
  -7   4  11       74.44       80.34     47.77 o 
  -6   4  11     2150.27     2142.13    145.29 o 
  -5   4  11     4243.07     4483.46    320.12 o 
  -4   4  11      109.85      120.11     44.63 o 
  -3   4  11        6.53       26.30     28.73 o 
  -2   4  11      237.65      286.63     42.19 o 
  -1   4  11       20.39       27.00     20.49 o 
   0   4  11    10838.25    10636.24    276.15 o 
   1   4  11     4076.56     4042.02    180.13 o 
   2   4  11      408.85      430.78     78.11 o 
   3   4  11      789.11      742.26     85.45 o 
   4   4  11        5.56       15.08     33.05 o 
   5   4  11     4866.73     4930.23    432.27 o 
   6   4  11      132.66       76.92     48.20 o 
   7   4  11      270.54       75.01     69.85 o 
  -9   5  11       65.80       43.50     87.51 o 
  -8   5  11        1.78       42.59     62.23 o 
  -7   5  11      668.08      644.15    137.24 o 
  -6   5  11     1043.67     1250.44    119.14 o 
  -5   5  11    15366.30    15864.52    622.60 o 
  -4   5  11      651.91      679.39     90.25 o 
  -3   5  11        0.45       12.59     22.20 o 
  -2   5  11     3752.29     3649.96    151.30 o 
  -1   5  11     1502.18     1468.72    102.12 o 
   0   5  11      195.15      192.00     54.48 o 
   1   5  11    32117.18    33158.75    546.71 o 
   2   5  11     1655.46     1606.93    154.06 o 
   3   5  11     7051.95     7290.20    282.30 o 
   4   5  11       86.25      151.92     62.46 o 
   5   5  11     1768.41     1956.92    291.25 o 
   6   5  11       18.34       49.78     60.05 o 
   7   5  11     1969.10     1818.81    318.52 o 
  -9   6  11     1801.47     1767.95    238.27 o 
  -8   6  11      883.99      849.74    180.72 o 
  -7   6  11       17.50      -22.91     58.67 o 
  -6   6  11      825.05      650.75    108.89 o 
  -5   6  11      881.57      990.41    112.84 o 
  -4   6  11     2183.61     2104.46    142.09 o 
  -3   6  11     1770.28     1678.37    113.14 o 
  -2   6  11      221.14      194.47     52.70 o 
  -1   6  11      761.13      598.44     83.79 o 
   0   6  11    11114.21    11460.92    335.47 o 
   1   6  11      263.39      292.44     75.23 o 
   2   6  11       42.56       58.69     44.16 o 
   3   6  11      912.96      719.19    109.44 o 
   4   6  11      644.12      738.61    127.40 o 
   6   6  11       83.47       15.73     60.66 o 
  -8   7  11     1133.61     1182.01    211.35 o 
  -7   7  11     1997.28     2269.88    227.06 o 
  -6   7  11     1905.86     2013.59    281.11 o 
  -5   7  11      257.01      329.40     95.90 o 
  -4   7  11      536.10      673.88    139.30 o 
  -3   7  11     2388.98     2328.64    140.90 o 
  -2   7  11      229.79      229.81     57.31 o 
  -1   7  11     7203.80     7254.84    282.71 o 
   0   7  11        7.06       10.40     38.15 o 
   1   7  11      790.48      820.51    126.11 o 
   2   7  11     2213.90     2181.21    169.97 o 
   3   7  11     6159.70     6695.53    303.46 o 
   4   7  11     4170.38     4661.39    316.74 o 
   5   7  11     1789.28     1781.90    299.76 o 
   6   7  11      385.34      268.01    249.90 o 
  -7   8  11      665.74      652.56    222.57 o 
  -6   8  11      279.10      246.30    104.20 o 
  -5   8  11      228.34       83.90     69.05 o 
  -4   8  11     4156.73     4457.16    295.67 o 
  -3   8  11      125.75      213.88     69.60 o 
  -2   8  11      717.00      750.24     97.96 o 
  -1   8  11     1180.16     1159.01    112.46 o 
   0   8  11     4141.32     3852.67    227.80 o 
   1   8  11     1315.88     1329.22    139.32 o 
   2   8  11     2643.31     2549.28    196.43 o 
   3   8  11       18.48       16.93     49.47 o 
   4   8  11       79.72       98.84     75.87 o 
   5   8  11      302.42       83.57     90.01 o 
  -6   9  11      374.17      311.52    160.64 o 
  -5   9  11      320.13      330.34    117.22 o 
  -4   9  11     3403.08     3644.97    283.80 o 
  -3   9  11     3001.95     2824.49    375.26 o 
  -2   9  11      306.59      324.66     78.52 o 
  -1   9  11     4999.46     5110.34    272.70 o 
   0   9  11     2017.58     1991.07    308.53 o 
   1   9  11        9.08       94.62     57.07 o 
   2   9  11     2810.27     3204.49    284.04 o 
   3   9  11      185.79      134.59     75.88 o 
   4   9  11      143.37       87.38    105.97 o 
  -5  10  11     1547.34     1867.79    227.36 o 
  -4  10  11       67.25      132.28     94.95 o 
  -3  10  11      141.71      197.44     99.48 o 
  -2  10  11       44.75       69.41     50.66 o 
  -1  10  11      550.69      421.91     91.10 o 
   0  10  11       98.47       53.66     50.28 o 
   1  10  11       47.32       47.09     69.28 o 
   2  10  11      201.39      201.80     89.18 o 
   3  10  11      456.67      280.66    127.52 o 
  -3  11  11       28.56       93.33     92.58 o 
  -2  11  11     2294.57     2814.20    200.36 o 
  -1  11  11      473.57      503.13    111.66 o 
   0  11  11     1419.26     1497.61    234.17 o 
 -10   0  12       63.88       13.14    124.36 o 
  -6   0  12     4227.43     4117.52    347.80 o 
  -4   0  12    20704.41    20878.35    684.21 o 
  -2   0  12     4146.59     4229.74    279.99 o 
   0   0  12    25547.18    26567.54    450.85 o 
   2   0  12     2794.58     2676.24    167.07 o 
   4   0  12     1416.40     1196.15    201.17 o 
   6   0  12      329.10      164.77    115.60 o 
 -10   1  12      875.68      297.16    417.79 o 
  -9   1  12        8.67       31.13     63.53 o 
  -7   1  12     3185.93     3371.15    183.53 o 
  -6   1  12     1631.23     1576.72    155.51 o 
  -5   1  12    16609.85    16788.81    462.26 o 
  -4   1  12        0.02      -13.16     24.83 o 
  -3   1  12       18.02       60.82     48.10 o 
  -2   1  12      394.73      292.91     77.94 o 
  -1   1  12     1190.18     1154.36     58.21 o 
   0   1  12     3384.55     3342.55    120.19 o 
   1   1  12    24842.48    25524.29    335.65 o 
   2   1  12     9966.30    10436.38    228.13 o 
   3   1  12     8213.29     8511.81    217.29 o 
   4   1  12     5006.82     5051.65    414.23 o 
   5   1  12     4679.42     4809.54    293.49 o 
   6   1  12     2419.67     2157.85    212.94 o 
   7   1  12      954.35      916.86    184.24 o 
 -10   2  12      116.70       72.84     80.12 o 
  -9   2  12     4013.32     3703.04    409.35 o 
  -8   2  12       25.32      -28.44     54.18 o 
  -7   2  12       83.00       75.11     42.28 o 
  -6   2  12      148.80      114.02     47.18 o 
  -5   2  12     2741.50     2460.69    145.59 o 
  -4   2  12     3534.76     3297.02    160.12 o 
  -3   2  12      209.75      206.60     49.12 o 
  -2   2  12       52.62       34.21     28.59 o 
  -1   2  12     1315.93     1284.85     65.74 o 
   0   2  12     1485.73     1375.34     65.23 o 
   1   2  12    15447.72    15262.53    236.50 o 
   2   2  12      360.37      370.11     83.52 o 
   3   2  12      191.99      189.00     52.60 o 
   4   2  12       36.74       32.99     36.74 o 
   5   2  12     8253.82     9147.16    408.27 o 
   6   2  12      262.39      218.71     86.12 o 
   7   2  12      445.65      464.75    136.81 o 
 -10   3  12       97.55       30.21     72.76 o 
  -9   3  12     1134.32     1178.13    295.38 o 
  -8   3  12     1179.83     1366.67    243.83 o 
  -7   3  12       73.07       51.58     41.20 o 
  -6   3  12     3007.71     3103.15    174.44 o 
  -5   3  12     2137.53     2176.42    139.98 o 
  -4   3  12      726.92      812.29     88.76 o 
  -3   3  12    30166.19    31007.53    471.96 o 
  -2   3  12     1227.49     1008.01     67.62 o 
  -1   3  12    18691.35    18865.96    253.91 o 
   0   3  12     2726.62     2508.36    117.31 o 
   1   3  12      599.85      554.13     72.97 o 
   2   3  12     8600.83     8931.26    241.72 o 
   3   3  12     3896.55     4130.11    176.58 o 
   4   3  12     5873.76     6040.20    225.97 o 
   5   3  12      479.92      469.23    126.38 o 
   6   3  12      219.33       52.07     66.44 o 
   7   3  12      644.22      147.93    239.13 o 
  -9   4  12      316.37       76.58    153.63 o 
  -8   4  12     1258.90     1417.19    343.04 o 
  -7   4  12     1813.55     1854.74    223.61 o 
  -6   4  12      132.78      171.90     59.03 o 
  -5   4  12     1294.20     1248.49    111.64 o 
  -4   4  12    11904.51    12362.48    320.13 o 
  -3   4  12       32.91        9.72     26.77 o 
  -2   4  12      848.24      860.06     65.32 o 
  -1   4  12     5222.38     5012.59    169.66 o 
   0   4  12     8342.13     8105.15    221.57 o 
   1   4  12      932.90      808.20     92.52 o 
   2   4  12      541.44      592.48     88.02 o 
   3   4  12      263.31      186.46     53.75 o 
   4   4  12      150.19      115.06     49.41 o 
   5   4  12     1453.45     1137.57    167.40 o 
   6   4  12      292.95       35.87     85.62 o 
   7   4  12      722.24      138.51    168.56 o 
  -9   5  12       77.37      103.23     91.70 o 
  -8   5  12     1073.34     1005.79    182.10 o 
  -7   5  12       32.57       -3.22     45.40 o 
  -6   5  12        3.87       39.42     41.26 o 
  -5   5  12        0.28       31.99     41.26 o 
  -4   5  12     5181.22     5308.07    218.61 o 
  -3   5  12      436.34      496.18     90.32 o 
  -2   5  12     2529.20     2453.12    127.69 o 
  -1   5  12     3531.44     3543.57    155.57 o 
   0   5  12    20140.85    20199.27    374.64 o 
   1   5  12      395.95      318.49     73.24 o 
   2   5  12      308.00      301.75     74.23 o 
   3   5  12      215.27      307.69     79.53 o 
   4   5  12        1.59       35.67     47.89 o 
   5   5  12      407.36       83.27    202.36 o 
  -8   6  12      155.87      149.94    109.34 o 
  -7   6  12       15.69      -20.15     60.78 o 
  -6   6  12      681.05      833.23    123.10 o 
  -5   6  12     2001.82     1886.63    145.80 o 
  -4   6  12     6583.23     6836.67    415.86 o 
  -3   6  12     2858.72     2863.49    220.09 o 
  -2   6  12     1241.05     1239.07    102.71 o 
  -1   6  12        2.76       42.11     33.96 o 
   0   6  12     2948.48     3070.59    180.00 o 
   1   6  12     3232.25     3169.26    187.59 o 
   2   6  12     1363.02     1340.84    130.22 o 
   3   6  12      168.66      112.91     61.71 o 
   4   6  12      239.14      129.65     79.21 o 
   5   6  12     1193.82     1350.03    258.10 o 
   6   6  12       33.13       34.71     70.07 o 
  -8   7  12      841.53      861.08    232.14 o 
  -7   7  12        3.98       47.52     82.75 o 
  -6   7  12       22.41       22.19     57.56 o 
  -5   7  12     2284.60     2304.61    212.36 o 
  -4   7  12      639.21      443.39    117.88 o 
  -3   7  12     7194.54     7408.28    368.61 o 
  -2   7  12     8017.52     8317.42    266.30 o 
  -1   7  12     6361.08     6257.51    280.62 o 
   0   7  12      422.02      424.88     79.36 o 
   1   7  12     1863.53     1766.99    152.00 o 
   2   7  12     1753.81     1736.31    156.98 o 
   3   7  12      388.10      394.98     99.66 o 
   4   7  12     2627.41     2917.23    264.30 o 
   5   7  12      173.65       95.36     83.38 o 
  -7   8  12      545.91      685.96    252.59 o 
  -6   8  12      362.27      381.45    173.65 o 
  -5   8  12       31.59       57.43     79.26 o 
  -4   8  12     1250.67     1471.82    178.83 o 
  -3   8  12      222.46      226.19     87.29 o 
  -2   8  12      463.63      397.24     78.44 o 
  -1   8  12     1070.40     1015.46    120.04 o 
   0   8  12      571.52      597.08    100.14 o 
   1   8  12     3153.48     3026.41    256.35 o 
   2   8  12      218.25      178.48     74.53 o 
   3   8  12       90.87       38.75     62.59 o 
   4   8  12       53.30       47.69     69.45 o 
  -6   9  12     1018.08     1197.50    214.59 o 
  -5   9  12     1820.23     1742.08    447.26 o 
  -4   9  12       80.20      104.93     82.14 o 
  -3   9  12        4.27       22.59     57.72 o 
  -2   9  12      276.48      266.55     86.97 o 
  -1   9  12      881.15      843.13    119.79 o 
   0   9  12        0.16       32.93     41.75 o 
   1   9  12     4949.50     4845.79    345.42 o 
   2   9  12     2370.08     2540.74    263.61 o 
   3   9  12        0.33      -17.03     63.88 o 
  -4  10  12     1046.05     1093.62    211.94 o 
  -3  10  12      355.80      354.72    126.53 o 
  -2  10  12      631.86      482.41    146.19 o 
  -1  10  12     1569.34     1687.58    166.87 o 
   0  10  12     1183.63     1254.22    165.07 o 
   1  10  12      133.73       -0.22     71.04 o 
   2  10  12      571.54      183.32    135.25 o 
  -7   0  13     3487.18     3446.20    348.55 o 
  -5   0  13     1356.27      969.83    172.02 o 
  -3   0  13     4874.28     5096.36    332.78 o 
  -1   0  13     1585.58     1521.04    107.39 o 
   1   0  13    27691.84    27786.49    517.34 o 
   3   0  13      164.74      175.55     62.09 o 
   5   0  13     5110.64     4558.77    410.98 o 
   7   0  13     2855.01     2542.80    361.06 o 
 -10   1  13      954.20     1058.66    285.49 o 
  -9   1  13      674.01      141.61    339.29 o 
  -8   1  13       23.08      -15.61     57.08 o 
  -7   1  13     1113.85     1024.77    120.17 o 
  -6   1  13      577.58      555.87    123.36 o 
  -5   1  13     2430.50     2281.74    188.60 o 
  -4   1  13     2416.84     2331.90    235.08 o 
  -3   1  13    12802.26    12495.81    367.49 o 
  -2   1  13    18015.35    18050.51    838.15 o 
  -1   1  13     1210.40     1136.35    110.89 o 
   0   1  13    23698.90    24717.70    302.41 o 
   1   1  13      705.43      642.51     57.74 o 
   2   1  13      822.12      717.05     68.64 o 
   3   1  13      167.47      151.39     40.90 o 
   4   1  13     1823.32     1846.49    175.68 o 
   5   1  13      347.94      299.61    112.60 o 
   6   1  13     7232.83     7616.44    408.26 o 
   7   1  13      838.63     1006.33    201.46 o 
  -9   2  13      424.29       23.16    218.81 o 
  -8   2  13     3674.85     3648.87    385.96 o 
  -7   2  13      173.25      148.95     59.16 o 
  -6   2  13      219.62      188.05     58.00 o 
  -5   2  13      934.81      853.32     96.68 o 
  -4   2  13    24385.89    25347.87    515.85 o 
  -3   2  13      158.63      185.78     49.97 o 
  -2   2  13     3122.92     2995.49    145.52 o 
  -1   2  13      491.37      425.98     47.15 o 
   0   2  13     4885.26     4905.02    124.67 o 
   1   2  13     2405.28     2368.70    118.53 o 
   2   2  13      701.95      648.97     79.30 o 
   3   2  13       20.20       49.35     34.76 o 
   4   2  13      455.98      388.76    101.25 o 
   5   2  13     1037.77     1173.78    156.85 o 
   6   2  13      847.04      859.43    176.69 o 
   7   2  13       63.13       54.80    115.35 o 
  -9   3  13      626.31      172.11    336.35 o 
  -8   3  13     3088.49     3414.29    385.33 o 
  -7   3  13       15.60       10.08     39.76 o 
  -6   3  13      898.92      961.86    110.28 o 
  -5   3  13       17.28       10.77     33.27 o 
  -4   3  13     3508.61     3533.78    175.39 o 
  -3   3  13    10709.37    10972.30    292.58 o 
  -2   3  13       48.35       40.67     30.56 o 
  -1   3  13     7675.19     7785.74    170.11 o 
   0   3  13      593.64      620.42     69.79 o 
   1   3  13      746.90      726.27     76.00 o 
   2   3  13    18179.22    19047.91    363.13 o 
   3   3  13     1050.57      974.53     93.77 o 
   4   3  13     6074.31     6118.98    234.75 o 
   5   3  13      939.59      947.09    138.13 o 
   6   3  13      912.09      199.14    247.31 o 
  -9   4  13     1872.65     2203.63    350.55 o 
  -8   4  13     1163.53     1177.76    178.25 o 
  -7   4  13       56.93      -27.55     41.16 o 
  -6   4  13      450.40      415.29     88.69 o 
  -5   4  13      527.79      483.92     89.26 o 
  -4   4  13     4915.47     4788.64    207.54 o 
  -3   4  13     1298.60     1236.21    103.08 o 
  -2   4  13     3606.74     3268.98    217.59 o 
  -1   4  13      119.33      128.72     41.48 o 
   0   4  13      188.73      168.29     45.66 o 
   1   4  13    11843.94    12229.16    328.78 o 
   2   4  13     2694.53     2767.09    168.75 o 
   3   4  13      362.10      300.47     68.05 o 
   4   4  13      167.97      175.19     58.14 o 
   6   4  13      727.23      160.25    264.89 o 
  -9   5  13      168.10      200.22    108.97 o 
  -8   5  13        3.58       -0.62     67.39 o 
  -7   5  13     4375.80     4966.57    248.35 o 
  -6   5  13     1221.56     1310.95    128.43 o 
  -5   5  13    11457.06    11693.15    366.85 o 
  -4   5  13      131.67       94.94     47.40 o 
  -3   5  13     1615.23     1552.72    173.27 o 
  -2   5  13        3.40       41.74     47.24 o 
  -1   5  13     3525.82     3220.40    152.09 o 
   0   5  13       75.13       74.52     36.57 o 
   1   5  13    13227.06    13937.98    372.13 o 
   2   5  13      809.22      717.60    105.38 o 
   3   5  13     2102.80     1973.74    160.31 o 
   4   5  13      374.94      282.75     83.78 o 
   6   5  13      186.29       73.15     73.18 o 
  -8   6  13     1058.25     1019.51    194.12 o 
  -7   6  13     1035.60     1060.91    189.67 o 
  -6   6  13       31.45       51.47     53.61 o 
  -5   6  13      174.27      109.20     80.51 o 
  -4   6  13     3043.11     2955.41    232.72 o 
  -3   6  13       87.04       48.19     52.97 o 
  -2   6  13        4.12      -34.56     34.56 o 
  -1   6  13     1645.48     1565.13    168.06 o 
   0   6  13     1561.13     1453.21    113.70 o 
   1   6  13     4478.34     4713.34    233.59 o 
   2   6  13       11.52       12.49     40.33 o 
   3   6  13      244.45      223.26     79.41 o 
   4   6  13      300.36      392.20     99.28 o 
   5   6  13     1784.91     1560.96    291.00 o 
  -7   7  13      529.52      653.31    242.33 o 
  -6   7  13       96.93      137.48     81.06 o 
  -5   7  13      456.68      575.73    139.72 o 
  -4   7  13      485.47      359.96    109.69 o 
  -3   7  13     2948.53     3182.83    250.72 o 
  -2   7  13       66.29       54.26     58.83 o 
  -1   7  13       94.15      184.52     57.06 o 
   0   7  13     1683.82     1677.69    131.39 o 
   1   7  13     1567.73     1632.91    239.53 o 
   2   7  13     5771.33     6012.97    288.99 o 
   3   7  13     5528.89     5803.25    296.82 o 
   4   7  13     1317.60     1231.75    157.30 o 
   5   7  13      185.25       77.73     98.65 o 
  -7   8  13      413.20      485.67    216.56 o 
  -6   8  13      116.22       92.35     96.98 o 
  -5   8  13      351.46      297.46    102.01 o 
  -4   8  13     3266.58     3890.99    293.71 o 
  -3   8  13      358.10      340.32    111.36 o 
  -2   8  13     1863.02     1438.27    179.02 o 
  -1   8  13      444.80      258.90     95.47 o 
   0   8  13      323.88      162.37     83.88 o 
   1   8  13      259.65      145.70     63.88 o 
   2   8  13      706.41      336.29    204.79 o 
   3   8  13      369.87      297.34    105.31 o 
   4   8  13      406.51      359.17    117.60 o 
  -5   9  13      200.45      329.69    132.43 o 
  -4   9  13      184.64      140.15    102.81 o 
  -3   9  13     3831.48     4650.50    331.32 o 
  -2   9  13      371.21      235.98    104.82 o 
  -1   9  13     1408.47     1376.84    156.18 o 
   0   9  13     4744.31     4855.41    281.22 o 
   1   9  13        5.15       33.65     59.88 o 
   2   9  13      230.54      123.93     85.46 o 
   3   9  13      282.35      307.88    105.56 o 
  -4  10  13        1.53       35.80     95.05 o 
  -3  10  13      140.51      279.68    119.32 o 
  -2  10  13      200.98      388.47    133.18 o 
  -1  10  13      362.25      302.09    125.88 o 
   0  10  13      488.19      265.10    134.55 o 
   1  10  13     2174.25     2202.43    257.14 o 
  -6   0  14     1755.73     1485.40    226.69 o 
  -4   0  14    14618.85    14524.80    607.52 o 
  -2   0  14     1022.69      982.47    155.88 o 
   0   0  14      258.07      237.46     61.72 o 
   2   0  14       57.01       43.72     34.62 o 
   4   0  14        2.37       30.53     61.18 o 
   6   0  14     7198.64     7040.15    562.86 o 
  -9   1  14      284.95       60.77     76.63 o 
  -7   1  14     4992.92     5660.10    301.29 o 
  -6   1  14       50.76       86.02     60.54 o 
  -5   1  14     6360.75     6682.35    319.46 o 
  -4   1  14     2923.27     2780.47    190.85 o 
  -3   1  14       57.92       78.07     49.52 o 
  -2   1  14     2450.11     2106.58    153.08 o 
  -1   1  14     5030.08     5138.97    198.97 o 
   0   1  14     2483.93     2476.92     91.83 o 
   1   1  14     7716.00     7987.75    184.36 o 
   2   1  14    13994.10    14649.53    347.69 o 
   3   1  14     5099.47     5257.10    187.69 o 
   4   1  14      540.54      432.92    107.85 o 
   5   1  14     5851.38     6352.87    675.33 o 
   6   1  14      848.83      678.64    148.45 o 
  -9   2  14     1251.49     1500.16    334.66 o 
  -7   2  14       25.58        5.20     45.43 o 
  -6   2  14      485.90      378.14     82.41 o 
  -5   2  14      179.89      162.39     53.56 o 
  -4   2  14      505.62      424.60    110.16 o 
  -3   2  14     4930.19     4755.04    196.95 o 
  -2   2  14      287.55      332.47     64.66 o 
  -1   2  14      822.67      816.52    110.92 o 
   0   2  14      135.62       80.26     30.27 o 
   1   2  14    14734.26    14715.52    272.02 o 
   2   2  14        5.14       41.05     31.55 o 
   3   2  14     4342.83     4377.40    214.56 o 
   4   2  14      896.41      744.01    207.18 o 
   5   2  14     1911.30     2303.00    222.53 o 
   6   2  14      135.39      189.04    124.86 o 
  -9   3  14     2651.87     2452.60    361.06 o 
  -8   3  14      679.60      610.54    142.67 o 
  -7   3  14     2685.89     2548.10    187.41 o 
  -6   3  14     2920.42     2934.16    180.91 o 
  -5   3  14      645.39      774.86    103.19 o 
  -4   3  14     3309.79     3089.40    169.47 o 
  -3   3  14    18490.26    19457.64    402.24 o 
  -2   3  14        4.89       44.70     32.90 o 
  -1   3  14      927.42      879.66    128.36 o 
   0   3  14     1017.91      970.04     81.25 o 
   1   3  14      826.74      771.05     90.60 o 
   2   3  14     9087.61     9628.01    267.17 o 
   3   3  14     2009.58     1856.88    129.71 o 
   4   3  14     2011.86     2075.24    172.53 o 
   5   3  14      327.28      320.15     90.47 o 
   6   3  14      114.70        0.04     57.05 o 
  -9   4  14        2.44      -67.95     82.19 o 
  -8   4  14     2786.12     2780.99    254.36 o 
  -7   4  14      406.49      459.38     93.11 o 
  -6   4  14      298.25      339.30     98.20 o 
  -5   4  14      372.90      357.82     78.99 o 
  -4   4  14     9286.55     9240.87    295.37 o 
  -3   4  14      831.86      796.65    143.90 o 
  -2   4  14      283.92      200.95     73.34 o 
  -1   4  14      460.94      490.66    116.37 o 
   0   4  14     1374.06     1218.39     97.13 o 
   1   4  14     7155.10     7430.69    264.58 o 
   2   4  14       70.72      102.05     46.52 o 
   3   4  14      289.67      280.70     70.18 o 
   4   4  14        0.54       33.47     51.06 o 
   5   4  14      108.55      216.63     86.53 o 
   6   4  14     1482.81      327.38    349.51 o 
  -8   5  14       33.90       55.33     85.95 o 
  -7   5  14        2.73      -12.94     52.86 o 
  -6   5  14     1836.20     1733.06    147.18 o 
  -5   5  14       11.06       14.13     40.50 o 
  -4   5  14       35.99       12.53     62.12 o 
  -3   5  14       30.29       91.83     54.41 o 
  -2   5  14    17134.27    18009.96    549.96 o 
  -1   5  14     1163.20     1256.09    151.70 o 
   0   5  14    17278.27    17939.98    482.57 o 
   1   5  14       30.20       69.91     44.74 o 
   2   5  14     1326.41     1193.85    123.63 o 
   3   5  14      407.11      359.31     91.18 o 
   4   5  14     2256.83     2426.00    237.61 o 
   5   5  14      278.72      207.11    106.06 o 
  -8   6  14      941.71      857.16    203.36 o 
  -7   6  14        0.31        7.55     57.20 o 
  -6   6  14      581.74      673.46    203.49 o 
  -5   6  14      336.57      295.02     95.22 o 
  -4   6  14     2715.31     2659.06    227.25 o 
  -3   6  14      907.95      888.76    161.90 o 
  -2   6  14      579.16      576.03    191.98 o 
  -1   6  14      462.69      430.32    117.54 o 
   0   6  14      164.09      144.00     50.81 o 
   1   6  14     4604.19     4818.50    241.63 o 
   2   6  14       81.94      104.14     60.81 o 
   3   6  14        0.99       61.39     55.86 o 
   4   6  14     1250.63     1102.84    150.71 o 
   5   6  14      116.50      237.78    103.50 o 
  -7   7  14     1545.90     1499.16    288.87 o 
  -6   7  14      139.83      -15.91    116.79 o 
  -5   7  14      174.34      150.22    129.80 o 
  -4   7  14     3688.56     3600.14    277.07 o 
  -3   7  14     6568.69     7373.78    490.54 o 
  -2   7  14     3140.77     3222.86    256.00 o 
  -1   7  14      112.63       99.46     75.55 o 
   0   7  14      940.65      583.54    193.23 o 
   1   7  14      250.04      184.49    121.91 o 
   2   7  14     4439.39     4698.16    263.49 o 
   3   7  14       65.50       94.46     71.61 o 
   4   7  14      636.83      515.20    134.01 o 
  -6   8  14       20.65       40.01    138.93 o 
  -5   8  14      350.74      447.18    135.38 o 
  -4   8  14     1492.81     1317.61    196.24 o 
  -3   8  14      360.84      355.53    118.09 o 
  -2   8  14        3.24       13.90     56.62 o 
  -1   8  14        0.16      -47.13     51.64 o 
   0   8  14     1001.41      913.04    144.63 o 
   1   8  14     3048.22     3084.76    268.10 o 
   2   8  14      442.02      595.83    125.30 o 
   3   8  14     1200.87     1326.97    181.22 o 
  -5   9  14      309.08      386.80    141.06 o 
  -4   9  14     1141.68     1242.41    219.79 o 
  -3   9  14        6.31       12.54     75.06 o 
  -2   9  14       66.00       19.61     69.15 o 
   0   9  14        1.49      -25.09     64.39 o 
   1   9  14      474.49      344.78    132.89 o 
   2   9  14     3330.22     3256.27    248.86 o 
  -2  10  14      452.45      588.24    154.54 o 
  -1  10  14       69.61      123.14     96.18 o 
  -9   0  15      235.21      -38.78     99.46 o 
  -5   0  15        2.60      -24.27     56.67 o 
  -3   0  15    10268.97     9375.77    480.66 o 
  -1   0  15     6587.78     6662.07    390.08 o 
   1   0  15    16179.16    16991.15    364.30 o 
   3   0  15     2778.28     2736.36    199.68 o 
   5   0  15      338.69      453.64    173.27 o 
  -8   1  15      322.57       61.31    108.16 o 
  -7   1  15     4668.20     4669.12    337.60 o 
  -6   1  15      415.45      372.36     83.65 o 
  -5   1  15       47.84       20.74     50.15 o 
  -4   1  15      420.98      257.28     81.56 o 
  -3   1  15    10762.17    11420.74    377.18 o 
  -2   1  15    15650.28    15567.51    355.01 o 
  -1   1  15      220.39      219.69     56.27 o 
   0   1  15     9421.11     9457.27    347.62 o 
   1   1  15     1950.07     1940.18    130.59 o 
   2   1  15      135.45       71.59     37.17 o 
   3   1  15       58.60       34.59     32.83 o 
   4   1  15     3354.36     3630.03    258.34 o 
   5   1  15      304.96      235.93     97.26 o 
   6   1  15     1603.32     2110.61    359.56 o 
  -9   2  15       15.01        1.52     72.00 o 
  -7   2  15        9.60        3.06     44.24 o 
  -6   2  15     3528.57     3230.15    189.73 o 
  -5   2  15        1.40       18.08     37.83 o 
  -4   2  15     4528.31     4342.78    201.34 o 
  -3   2  15     1184.41     1012.38    101.84 o 
  -2   2  15     1067.96     1011.59     98.12 o 
  -1   2  15        6.94       -8.67     26.92 o 
   0   2  15      362.34      413.42    119.92 o 
   1   2  15        3.22       -9.29     24.55 o 
   2   2  15     4539.20     4637.51    225.23 o 
   3   2  15     2495.03     2511.98    149.31 o 
   4   2  15       80.72       -4.43     47.40 o 
   5   2  15       59.48       38.68     60.85 o 
   6   2  15     1709.98     1611.71    185.44 o 
  -9   3  15      372.77      306.22    122.64 o 
  -8   3  15      373.17      318.53    121.16 o 
  -7   3  15       39.23       55.74     48.66 o 
  -6   3  15     1280.59     1435.40    160.67 o 
  -5   3  15       94.86       69.66     45.99 o 
  -4   3  15     8156.50     8539.96    287.03 o 
  -3   3  15     4323.24     4413.22    201.31 o 
  -2   3  15     1091.80      978.10    140.11 o 
  -1   3  15     6548.07     6353.41    312.32 o 
   0   3  15        1.10       15.94     43.86 o 
   1   3  15     2568.84     2448.52    207.63 o 
   2   3  15    22461.87    24136.93    434.41 o 
   3   3  15      180.84      182.43     56.80 o 
   4   3  15      105.03      135.45     67.71 o 
   5   3  15      505.15      622.68    132.34 o 
  -8   4  15     1196.08     1287.51    216.40 o 
  -7   4  15      144.26       76.28     59.45 o 
  -6   4  15     1029.27     1034.78    150.37 o 
  -5   4  15       84.80       56.23     54.12 o 
  -4   4  15      210.53      233.92     65.48 o 
  -3   4  15     8378.42     8623.45    381.95 o 
  -2   4  15      160.33      273.27     95.24 o 
  -1   4  15      623.57      448.26    112.59 o 
   0   4  15     1179.91     1099.26    144.45 o 
   1   4  15     4687.42     4854.26    197.33 o 
   2   4  15      114.80       52.74     50.76 o 
   3   4  15     3122.48     3129.23    176.31 o 
   4   4  15      162.77      240.57     84.13 o 
   5   4  15      349.40      503.38    128.15 o 
  -8   5  15      145.90      228.97    118.86 o 
  -7   5  15     7103.74     7714.27    323.07 o 
  -6   5  15      948.71     1087.75    135.18 o 
  -5   5  15     2018.46     1954.64    195.71 o 
  -4   5  15       47.83      102.78     68.39 o 
  -3   5  15      280.81      230.99     90.27 o 
  -2   5  15      161.85      167.59     78.55 o 
  -1   5  15     4274.91     4527.60    290.44 o 
   0   5  15      276.21      232.56     89.18 o 
   1   5  15     1073.14     1092.57    108.96 o 
   2   5  15       12.01      -23.71     56.43 o 
   3   5  15     5464.10     6130.03    290.16 o 
   4   5  15      548.87      663.20    162.57 o 
   5   5  15     3786.93     4457.55    350.66 o 
  -7   6  15       41.47       36.11     80.08 o 
  -6   6  15      238.96      242.52    105.69 o 
  -5   6  15      922.32      978.81    180.19 o 
  -4   6  15     2092.43     2094.36    211.22 o 
  -3   6  15     1692.82     1125.23    620.91 o 
  -2   6  15      116.99      163.29     79.78 o 
  -1   6  15      621.78      425.30    119.42 o 
   0   6  15       96.22       23.42     68.75 o 
   1   6  15     1726.47     1789.57    191.25 o 
   2   6  15       22.76       17.01     51.35 o 
   3   6  15     3207.74     3010.53    215.16 o 
   4   6  15      617.06      687.24    170.38 o 
  -7   7  15        5.18       84.45    138.37 o 
  -6   7  15      633.27      751.60    171.88 o 
  -5   7  15     2252.82     2067.12    220.38 o 
  -4   7  15     1548.33     1274.73    188.11 o 
  -3   7  15     2763.13     2709.97    245.90 o 
  -2   7  15     1848.85     1925.70    208.35 o 
  -1   7  15       25.63      -22.94     42.20 o 
   0   7  15       21.11      -40.68     40.68 o 
   2   7  15     5409.03     5652.66    295.92 o 
   3   7  15     2723.53     3125.44    237.42 o 
  -5   8  15      166.02      236.09    106.52 o 
  -4   8  15      581.59      521.19    259.35 o 
  -3   8  15      614.29      651.60    161.40 o 
  -2   8  15     1119.71     1292.75    235.51 o 
  -1   8  15       66.01       42.57    100.96 o 
   0   8  15      203.20      -22.48     60.12 o 
   1   8  15      249.14        6.54    111.21 o 
   2   8  15      998.90     1004.60    167.50 o 
  -4   9  15       23.58      123.75     99.08 o 
  -3   9  15     1676.42     1730.32    252.59 o 
  -2   9  15      939.91      940.55    197.46 o 
  -1   9  15      764.30      273.53    496.42 o 
   0   9  15      961.88      290.32    367.88 o 
   1   9  15      506.96      187.46    214.37 o 
  -6   0  16     2123.63     1941.79    267.35 o 
  -4   0  16     2716.69     2839.05    295.00 o 
  -2   0  16      172.48       66.81     72.56 o 
   0   0  16      403.11      375.82    131.24 o 
   2   0  16     3575.13     3442.05    264.41 o 
   4   0  16     3194.19     3115.66    351.93 o 
  -9   1  16       79.08       66.93     69.92 o 
  -8   1  16      331.54      200.27    129.65 o 
  -6   1  16     3014.12     2813.20    182.96 o 
  -5   1  16     1874.54     1650.40    168.99 o 
  -4   1  16     3112.75     2992.30    212.88 o 
  -3   1  16      882.99      852.23    109.19 o 
  -2   1  16     7797.84     7412.07    255.31 o 
  -1   1  16     2691.02     2594.53    152.54 o 
   0   1  16      337.81      238.95    128.99 o 
   1   1  16     1803.50     1764.76    167.18 o 
   2   1  16     6025.17     6350.37    191.82 o 
   3   1  16     9216.56     9838.96    323.11 o 
   4   1  16       54.97      102.14     72.82 o 
   5   1  16     1407.06     1293.28    176.77 o 
  -8   2  16       71.02      -24.47     64.94 o 
  -7   2  16      962.54      850.06    158.72 o 
  -6   2  16      206.05      115.67     60.46 o 
  -5   2  16      519.55      434.46     88.43 o 
  -4   2  16       24.37        6.64     35.10 o 
  -3   2  16    15155.46    15410.33    378.02 o 
  -2   2  16     1165.58     1060.23    104.14 o 
  -1   2  16     2910.68     2811.53    210.89 o 
   0   2  16      101.37       33.20     51.63 o 
   1   2  16     1558.57     1548.06    163.47 o 
   2   2  16     2449.11     2625.65    134.28 o 
   3   2  16     5509.75     5863.71    231.95 o 
   4   2  16      249.34      276.00     88.17 o 
   5   2  16      165.13      241.61     94.97 o 
  -8   3  16      173.55       61.79     82.74 o 
  -7   3  16     2374.44     2603.09    226.18 o 
  -6   3  16     2039.22     2054.99    221.94 o 
  -5   3  16     1991.25     1904.52    150.92 o 
  -4   3  16     1604.68     1742.40    139.54 o 
  -3   3  16     4678.47     4610.35    279.31 o 
  -2   3  16        0.06       18.76     52.48 o 
  -1   3  16     2033.46     2109.86    190.45 o 
   0   3  16      950.65      870.20    154.17 o 
   1   3  16     7117.34     7028.82    347.05 o 
   2   3  16     4066.81     4145.41    189.78 o 
   3   3  16      796.70      897.02    111.88 o 
   4   3  16     1331.24     1515.75    159.52 o 
   5   3  16      381.71      360.25    112.66 o 
  -8   4  16     2250.90     2152.14    236.07 o 
  -7   4  16      192.23      165.47     73.94 o 
  -6   4  16     1065.27     1034.68    168.66 o 
  -5   4  16      120.93       69.32     63.22 o 
  -4   4  16      714.96      640.52    160.01 o 
  -3   4  16     2683.39     2746.60    226.31 o 
  -2   4  16      534.16      508.08    129.20 o 
  -1   4  16     1817.80     1634.21    237.83 o 
   0   4  16      452.79      306.39     98.86 o 
   1   4  16     1159.48     1163.30    196.92 o 
   2   4  16     4628.18     4834.46    241.66 o 
   3   4  16      152.19       83.53     64.46 o 
   4   4  16      164.65      200.55     94.81 o 
  -7   5  16        0.06       71.99     67.50 o 
  -6   5  16      159.65      134.75     85.95 o 
  -5   5  16      350.33      132.10    147.06 o 
  -4   5  16       17.84      -32.55     51.19 o 
  -3   5  16      555.51      476.61    122.74 o 
  -1   5  16     1460.09     1068.79    179.43 o 
   0   5  16     2097.80     1921.27    287.75 o 
   1   5  16       98.52      114.81     80.98 o 
   2   5  16       94.69       58.48     61.69 o 
   3   5  16       33.92      121.68     70.49 o 
   4   5  16     3200.28     3840.60    315.40 o 
  -7   6  16      455.12      584.10    154.96 o 
  -6   6  16     1768.45     1616.51    199.21 o 
  -5   6  16      257.59      177.23     88.51 o 
  -4   6  16       10.68       -3.72     51.71 o 
  -3   6  16     2060.83     1778.90    269.36 o 
  -2   6  16     1429.56     1496.03    255.22 o 
   2   6  16     2817.10     2765.45    205.50 o 
   3   6  16        3.25      -62.54     62.54 o 
  -6   7  16      183.40      106.57    105.54 o 
  -5   7  16       36.34      134.24     94.28 o 
  -4   7  16     1537.81     1632.26    200.95 o 
  -3   7  16      926.63     1064.20    195.45 o 
  -2   7  16      517.49      103.23    110.41 o 
  -1   7  16      368.49       45.78     66.00 o 
   2   7  16     1545.74     1761.87    231.94 o 
  -5   8  16        0.47      -73.82     73.82 o 
  -4   8  16      395.68      560.58    158.09 o 
  -3   8  16     4783.51     4377.06    336.89 o 
  -2   8  16       11.47      -63.55     79.32 o 
  -1   8  16      498.90      132.49    142.43 o 
   1   8  16       42.35       21.28     67.50 o 
  -5   0  17     1321.80     1278.34    223.19 o 
  -3   0  17     8615.55     7868.23    476.66 o 
  -1   0  17    12742.57    13363.55    587.50 o 
   1   0  17     3368.12     3087.14    314.02 o 
   3   0  17       83.93      -11.76     77.44 o 
   5   0  17     1467.48     1145.73    290.37 o 
  -8   1  17      485.52      107.45    100.79 o 
  -7   1  17     1243.25     1125.72    169.15 o 
  -6   1  17      370.74      221.71     73.44 o 
  -5   1  17      644.24      653.96    111.43 o 
  -4   1  17      777.16      862.71    121.02 o 
  -3   1  17        5.14       -1.40     31.36 o 
  -2   1  17    17280.74    17653.08    481.95 o 
  -1   1  17     2683.90     2470.06    154.01 o 
   0   1  17     1387.27     1330.67    148.66 o 
   1   1  17     1757.88     1966.13    182.27 o 
   2   1  17      430.96      370.80    105.93 o 
   3   1  17     2944.90     2934.81    230.16 o 
   4   1  17     1522.88     1958.32    211.37 o 
   5   1  17      131.85       43.19     85.48 o 
  -8   2  17     1512.42     1582.96    207.14 o 
  -7   2  17       95.67      120.27     65.59 o 
  -6   2  17     1279.69     1158.40    162.66 o 
  -5   2  17      163.16      142.63     64.21 o 
  -4   2  17       37.94       27.95     44.93 o 
  -3   2  17     1917.72     1952.91    145.59 o 
  -2   2  17       23.82       14.97     46.95 o 
  -1   2  17       76.09      120.15     70.15 o 
   0   2  17     1288.48     1249.03    149.84 o 
   1   2  17      657.96      594.85    128.41 o 
   2   2  17     7232.28     7807.65    368.42 o 
   3   2  17     1223.13     1302.44    121.92 o 
   4   2  17     1229.46     1295.35    155.81 o 
  -8   3  17       40.19       45.66     78.57 o 
  -7   3  17       55.06       38.20     52.21 o 
  -6   3  17     5838.16     6146.09    333.68 o 
  -5   3  17      153.95       67.85     67.75 o 
  -4   3  17     2048.03     2141.64    204.66 o 
  -3   3  17     2080.86     2224.34    206.71 o 
  -2   3  17     6080.45     5921.67    326.55 o 
  -1   3  17     3263.14     3315.77    416.98 o 
   0   3  17     4948.74     4490.57    285.96 o 
   1   3  17     1523.70     1666.81    180.68 o 
   2   3  17     3330.60     3508.96    263.89 o 
   3   3  17       24.66       23.25     52.94 o 
   4   3  17      115.30      216.08    100.54 o 
  -7   4  17     1448.08     1431.33    192.75 o 
  -6   4  17      989.58     1186.39    172.60 o 
  -5   4  17     1778.57     1855.71    274.61 o 
  -4   4  17      126.94       87.51     70.99 o 
  -3   4  17     5701.07     5975.48    469.65 o 
  -2   4  17      428.84      290.89    108.39 o 
  -1   4  17     2738.24     2671.41    334.79 o 
   0   4  17     1409.59     1463.50    260.60 o 
   1   4  17      215.15      222.76     93.58 o 
   2   4  17      167.70       90.99     85.43 o 
   3   4  17      568.19      716.14    163.65 o 
   4   4  17     1943.35     2124.89    239.00 o 
  -7   5  17     4360.23     4430.79    328.70 o 
  -6   5  17      120.66       10.79     74.89 o 
  -5   5  17      141.94       52.68     69.35 o 
  -4   5  17       21.92        6.80     58.34 o 
  -3   5  17     1578.65     1779.27    271.36 o 
  -2   5  17        4.74       -2.25     47.68 o 
  -1   5  17      174.05       59.40     58.26 o 
   0   5  17      150.18       19.27     49.40 o 
   1   5  17      196.37       55.69     62.63 o 
   2   5  17      796.17      758.42    174.27 o 
   3   5  17     8991.01     9800.21    455.04 o 
  -6   6  17      266.78      338.56    123.32 o 
  -5   6  17      452.85      485.27    143.63 o 
  -4   6  17     1248.12     1245.31    292.75 o 
  -3   6  17     2829.43     2841.18    351.18 o 
  -2   6  17     1037.02      177.61    245.65 o 
   0   6  17        9.65        3.49     60.84 o 
   1   6  17       86.38       43.12     63.95 o 
   2   6  17       16.63      -58.65     58.65 o 
  -5   7  17     2553.46     3205.43    288.92 o 
  -4   7  17      947.99      968.52    193.09 o 
  -3   7  17       41.23      107.93     81.42 o 
  -2   7  17     2899.68     3302.70    401.84 o 
  -3   8  17      279.77      225.74    123.94 o 
  -2   8  17        0.22       87.34     92.82 o 
  -1   8  17       19.06      -40.16     53.22 o 
   0   8  17        3.05      -33.38     60.49 o 
  -8   0  18      395.76       63.72    134.24 o 
  -6   0  18     1239.45     1120.96    256.84 o 
  -4   0  18      168.84      123.11    104.09 o 
  -2   0  18     7949.25     7380.06    462.40 o 
   0   0  18      138.70      167.89    105.97 o 
   2   0  18      343.89      401.34    167.64 o 
   4   0  18     8738.67     9992.92    650.31 o 
  -8   1  18        4.22      -20.99     53.61 o 
  -7   1  18     1713.77     1649.12    196.58 o 
  -6   1  18     5042.92     4907.58    307.45 o 
  -5   1  18     1092.06     1077.13    218.91 o 
  -4   1  18        9.04        3.76     37.53 o 
  -3   1  18     1689.11     1809.43    145.31 o 
  -2   1  18     3117.05     2888.34    296.63 o 
  -1   1  18       69.37       93.96     71.56 o 
   0   1  18     2336.38     2165.78    195.32 o 
   1   1  18     1433.83     1508.20    170.87 o 
   2   1  18      221.47      310.91    103.02 o 
   4   1  18       18.91       97.58    112.97 o 
  -7   2  18     2858.02     2748.52    248.23 o 
  -6   2  18        1.89       -9.19     44.47 o 
  -5   2  18     6123.30     6138.29    327.34 o 
  -4   2  18      922.66      991.98    132.79 o 
  -3   2  18     4414.24     4245.32    275.61 o 
  -2   2  18        2.74      -21.18     52.33 o 
  -1   2  18     3539.62     3361.50    353.80 o 
   0   2  18     1202.40     1210.82    157.59 o 
   1   2  18       55.43      120.07     76.36 o 
   2   2  18     1917.55     2230.86    334.54 o 
   4   2  18       90.29       80.07    146.12 o 
  -7   3  18      229.95       64.78    104.13 o 
  -6   3  18     2296.81     2674.11    235.84 o 
  -5   3  18      616.72      288.08    339.23 o 
  -4   3  18     1062.41      285.38    362.43 o 
  -3   3  18       34.08       50.66     68.15 o 
  -2   3  18        1.75       21.05     58.08 o 
   0   3  18      989.60      480.66    265.29 o 
   1   3  18     1657.03     1841.97    202.39 o 
   2   3  18     1514.33     1724.53    198.53 o 
   3   3  18     2059.28     2408.81    336.54 o 
  -7   4  18     1001.27     1095.81    277.36 o 
  -6   4  18       31.28      -60.00     60.00 o 
  -5   4  18      721.61      343.30    377.64 o 
  -4   4  18        4.08       33.47     57.59 o 
  -3   4  18       14.48      -34.06     41.52 o 
   0   4  18     2202.17     2354.64    333.41 o 
   1   4  18      124.29       99.03     80.25 o 
   2   4  18     2620.15     2405.46    247.18 o 
   3   4  18      768.32      719.05    187.63 o 
  -6   5  18     1681.77     2040.24    318.40 o 
  -5   5  18      203.23       88.90     75.60 o 
  -4   5  18     1073.73     1194.27    282.99 o 
  -3   5  18      825.04      232.74    377.70 o 
  -1   5  18      371.83       36.18     67.17 o 
   0   5  18        2.83       32.11     69.30 o 
   1   5  18        0.01       47.63     95.83 o 
   2   5  18      606.69      629.45    174.11 o 
  -5   6  18      335.33      124.36    245.15 o 
  -4   6  18      401.90       96.17    140.06 o 
  -3   6  18      231.82      210.99    133.68 o 
   1   6  18     1699.09     1706.58    319.90 o 
  -4   7  18      169.59      179.41    116.14 o 
  -3   7  18       19.58       49.66     84.96 o 
  -2   7  18      247.12       51.37     89.35 o 
  -7   0  19     3236.46     3857.80    428.49 o 
  -5   0  19     3654.16     3612.21    376.20 o 
  -3   0  19       59.32       38.66     95.08 o 
   1   0  19      906.35     1162.37    225.44 o 
  -7   1  19       11.10        3.27     60.36 o 
  -6   1  19      971.13      773.33    134.47 o 
  -5   1  19      105.85      193.48     77.48 o 
  -4   1  19     2234.85     2190.74    170.38 o 
  -3   1  19        8.45       21.23     39.12 o 
   0   1  19      878.57      697.04    302.88 o 
   1   1  19       41.55       58.52     70.55 o 
   2   1  19     1543.89     1492.64    280.55 o 
  -7   2  19       41.18       50.74     68.58 o 
  -6   2  19       35.66       54.19     61.02 o 
  -5   2  19     1265.31     1264.75    163.95 o 
  -4   2  19      369.20      327.79    107.64 o 
  -3   2  19      227.53      198.83     83.98 o 
  -2   2  19     2082.80     1810.67    280.24 o 
  -1   2  19      166.35       62.07    106.65 o 
   1   2  19     1417.02     1514.18    181.24 o 
   2   2  19     3133.48     3519.98    265.68 o 
  -5   3  19       67.40       53.86     69.18 o 
  -4   3  19      262.89       76.85    185.16 o 
  -3   3  19      932.78      917.88    175.76 o 
  -2   3  19      435.85      157.95    218.94 o 
  -1   3  19     3027.56     3331.47    387.96 o 
   0   3  19     2287.57     2617.11    348.17 o 
   1   3  19      247.56      405.95    127.03 o 
   2   3  19        5.32       32.77     92.42 o 
  -6   4  19       45.84       14.75     75.38 o 
  -5   4  19     3190.47     3618.97    403.85 o 
  -4   4  19      126.87       10.16     67.13 o 
  -3   4  19      864.62      304.16    425.11 o 
  -1   4  19      444.76      116.34    255.78 o 
   0   4  19        0.83       18.36     71.92 o 
   1   4  19       84.68       69.36     92.30 o 
   2   4  19      278.34      346.77    141.46 o 
  -5   5  19     1324.57     1685.07    297.88 o 
  -4   5  19      392.44      133.22    194.04 o 
  -3   5  19     2088.32     2352.64    333.16 o 
  -2   5  19       73.92      -46.20     57.21 o 
   0   5  19      111.72       59.67     83.26 o 
   1   5  19     1600.53     1650.32    237.18 o 
  -4   6  19     1188.63     1395.07    330.28 o 
  -3   6  19       43.22       41.45     69.82 o 
   0   6  19       61.43      -10.19     70.09 o 
  -6   0  20       24.02      103.34    147.00 o 
  -4   0  20     5448.00     6041.42    483.41 o 
   0   0  20     2513.77     2714.70    339.92 o 
   2   0  20      687.89      635.29    237.08 o 
  -6   1  20     3342.82     3362.27    229.25 o 
  -5   1  20     2585.49     2631.50    195.18 o 
  -4   1  20      643.02      589.29    111.79 o 
  -3   1  20      661.47      835.21    239.33 o 
  -2   1  20      233.00       47.90    117.04 o 
  -1   1  20      390.59      134.90    185.91 o 
   0   1  20       25.76       36.50     78.79 o 
   1   1  20     2349.87     2460.73    236.95 o 
   2   1  20       57.36      102.09    145.12 o 
  -6   2  20      362.64      181.73    130.29 o 
  -5   2  20     3587.66     3960.01    302.04 o 
  -4   2  20       66.24      119.74     93.45 o 
  -3   2  20      183.08      165.10    181.59 o 
  -2   2  20       12.10      -20.02     60.77 o 
  -1   2  20        7.66       23.94     69.89 o 
   0   2  20     2432.12     1981.32    300.13 o 
   1   2  20      321.04      302.38    177.28 o 
   2   2  20      738.03      785.80    255.72 o 
  -5   3  20      573.41      156.98    221.00 o 
  -4   3  20       88.94       57.51     82.42 o 
  -3   3  20      205.34      276.37    108.36 o 
  -2   3  20        0.46       -8.36     67.13 o 
   0   3  20      277.98      122.17    219.00 o 
   1   3  20      480.31      360.62    134.72 o 
  -5   4  20      263.13       43.13    179.90 o 
  -4   4  20     1003.48      160.02    379.70 o 
  -3   4  20     1307.87      469.01    563.79 o 
  -2   4  20      501.22      141.18    295.32 o 
  -1   4  20     1337.08     1330.26    324.03 o 
   0   4  20     4851.09     4741.43    495.17 o 
   1   4  20      127.82       83.07    161.14 o 
  -4   5  20     3072.47     2849.69    384.70 o 
  -3   5  20       63.56       92.23     87.20 o 
  -1   5  20      118.13       85.15     83.10 o 
  -5   0  21     1326.13     1650.20    204.02 o 
   1   0  21     3199.36     3494.74    403.60 o 
  -5   1  21     1312.25     1189.98    167.05 o 
  -4   1  21     1060.33     1049.19    194.07 o 
  -3   1  21      657.37      230.13    353.49 o 
  -2   1  21      728.51     1142.98    264.10 o 
   0   1  21     1350.69     1276.86    192.15 o 
  -5   2  21      764.39      986.30    196.19 o 
  -4   2  21     1737.57     1833.73    219.61 o 
  -3   2  21       64.78      -28.14     57.26 o 
  -2   2  21      383.20      171.64    184.35 o 
  -1   2  21     1260.60     1226.55    305.51 o 
   0   2  21     8175.89     8684.68    627.16 o 
  -4   3  21      146.80       78.61     91.70 o 
  -3   3  21      804.03      823.33    267.10 o 
  -2   3  21      316.41       67.86    210.87 o 
  -1   3  21     1865.15     2492.26    370.44 o 
  -2   4  21     1595.38     1769.14    381.45 o 
                                                 
